# Supplementary material for: Parents’ and guardians’ acceptability of COVID-19 vaccination for children in Ghana: An online survey
Source: PLoS One. 2022 Aug 29;17(8):e0272801. doi: 10.1371/journal.pone.0272801 (PMC9423663; doi:10.1371/journal.pone.0272801)
Supplement: S1 Appendix — (XLSX) [file pone.0272801.s002.xlsx]

## Sheet: Raw Data
Age	Sex	Religion	Education	Marital status	Employment status	Locality	District	Region	Region recoded	Region recoded	Years stayed	Household has	Chidlren below 18 years	Male children	Female children	Had covid test	If yes, the results	If No, would you like to have it	If yes, know where to have a covid test	if no, why not tested	Household member diagnosed of COVID	if yes, relationship with the person	relative member diagnosed with covid	Friends diagnosed with covid	Neighbours diagnosed with covid	Chance of getting covid at home	Explain results in Q23	Chance of getting covid in community	Explain results in Q25	Chance of getting at school	Explain results in Q27	Heard of covid 19 vaccine	Has news of covid 19 vaccine change your adherence to covid19 protocols	If yes, what did you do	Possible for healthy looking person to have covid	can covid be cured	Vaccine available and approved, it would be save	COVID19 vaccine is the mostlikely way to stop this pandemi	The best way to avoid the complications of COVID19 is by being vaccinated	The available vaccines are not effective for curtailing the spread of the virus	I believe the vaccine could cause miscarriage in pregnant women	I believe the vaccine could cause weakened immune system after administration	I believe the administration of the vaccine might be a means to capture individual's biodata	I am of the notion that physiological natural immunity is better compared to vaccine induced immunity	I believe in God's protection against COVID19 compared covid protection	I can relate the fact that the vaccine is likened unto the mark of the beast	I believe the vaccine programming may be likened unto the new world	Heard of covid vaccine for all Ghanaians	if approved, would you allow your child or chidlren to be vaccinated
20-29	Male	Christian	SSS/SHS	Informal/living together	Currently employed	Dome pillar2	Ga east municipal	Greater Accra	Greater Accra	Greater Accra	3	Less money than you need	1	1	0	No		No	No	I Have been vaccinated	No		Yes	No	No	Small	He always at home or school under supervision and always in a nose mask	Small	He doesn't play out	Small	All covid protocols are observed in the school	Yes	No		Yes	Yes	Neither agree or disagree	Strongly Agree	Strongly Agree	Strongly disagree	Strongly disagree	Strongly disagree	Strongly disagree	Strongly disagree	Strongly disagree	Strongly disagree	Strongly disagree	Yes	Yes
30-39	Male	Christian	SSS/SHS	Married	Currently employed	Achimota		Greater Accra	Greater Accra	Greater Accra	2	Just enough money	1	0	1	No		Yes	Yes	To know my covid status	No		No	No	No	No risk at all		No risk at all		No risk at all		Yes	Yes	More careful	Yes	Yes	Agree	Neither agree or disagree	Neither agree or disagree	Disagree	Agree	Neither agree or disagree	Agree	Agree	Neither agree or disagree	Strongly disagree	Disagree	Yes	Dont know
40-49	Male	Christian	Undergraduate	Married	Currently employed	Teshie	Lekma	Greater Accra	Greater Accra	Greater Accra	35	Just enough money	4	3	1	Yes	Negative		Yes		No		No	No	No	No risk at all	The protocol are observe	Small	Most at times they are indoors	Small	Social distance is observe along all protocols	Yes	No		Yes	Yes	Strongly Agree	Agree	Strongly Agree	Neither agree or disagree	Neither agree or disagree	Agree	Strongly disagree	Strongly Agree	Strongly Agree	Strongly disagree	Neither agree or disagree	Yes	Yes
30-39	Male	Traditionalist	SSS/SHS	Separated	Currently employed	AVENOR	OKAIKWEI SOUTH	Greater Accra	Greater Accra	Greater Accra	15	Just enough money	4	3	1	No		No		BECAUSE I DON'T TRUST THE VACCINE THEY BRING TO AFRICA (GHANA)	No		No	No	No	Small	THERE HASN'T BEEN ANYBODY DIAGNOSED WITH COVID-19 HOME OFFICIALLY. SO I THINK THE CHANCES ARE SMALL TO NONE.	Small	THERE HASN'T BEEN ANYBODY DIAGNOSED WITH COVID-19 IN THE COMMUNITY OFFICIALLY. SO I THINK THE CHANCES ARE SMALL TO NONE.	Great	THE SCHOOL HAS PEOPLE FROM DIVERSE BACKGROUND. SO I THINK THERE IS A RISK THERE	Yes	No		Yes	Don't know/Can't tell	Strongly disagree	Neither agree or disagree	Neither agree or disagree	Agree	Neither agree or disagree	Neither agree or disagree	Neither agree or disagree	Strongly disagree	Strongly disagree	Neither agree or disagree	Agree	No	No
30-39	Male	Christian	Undergraduate	Married	Currently employed	Nima	Ayawaso	Greater Accra	Greater Accra	Greater Accra	2	Just enough money	1	1	0	No		No		I have been vaccinated	No		No	No	No	Small	We adhere to the protocols	Small	Does not play outside	Small	Pupil in his school are mandated to wear masks	Yes	No		Yes	Yes	Strongly disagree	Disagree	Agree	Disagree	Disagree	Disagree	Disagree	Disagree	Disagree	Strongly disagree	Strongly disagree	Yes	Yes
30-39	Male	Christian	SSS/SHS	Married	Currently employed	Gomoa Potsin	Gomoa East	Central	Central	Central	3	Just enough money	1	1	0	No		Yes	Yes		No		No	No	No	Small	Because we are observing the safety protocol	Moderate		Moderate		Yes	No		Yes	Yes	Agree	Agree	Agree	Agree	Disagree	Disagree	Disagree	Agree	Strongly Agree	Strongly disagree	Strongly disagree	Yes	Yes
30-39	Female	Christian	SSS/SHS	Never married	Currently employed	Achimota	Okaikwei north	Greater Accra	Greater Accra	Greater Accra	15	Just enough money	3	2	1	Yes	Negative	#NULL!			No		No	Yes	No	No risk at all	We are independent, we don't live in a compound house	Moderate	They hardly go out after school	Great	Most kids can acquire from other kids	Yes	No		Yes	Yes	Strongly Agree	Strongly disagree	Disagree	Strongly Agree	Strongly Agree	Strongly disagree	Strongly disagree	Strongly Agree	Strongly disagree	Strongly disagree	Strongly Agree	Yes	Yes
40-49	Female	Christian	SSS/SHS	Married	Not currently employed	Kutuns	Ga West	Greater Accra	Greater Accra	Greater Accra	10	Less money than you need	3	1	2	No		No		Not interested	No		No	No	No	No risk at all	I ensure they are well protected and observe all protocols	Small	I don't play with kids around	Small	No known case in this locality or district	Yes	Yes	Stop going to church now till everything is eradicated	Yes	Yes	Strongly disagree	Disagree	Strongly disagree	Strongly Agree	Agree	Neither agree or disagree	Strongly disagree	Strongly Agree	Neither agree or disagree	Strongly disagree	Strongly disagree	No	No
20-29	Male	Christian	SSS/SHS	Never married	Not currently employed	Roman ridge	Ayawaso	Greater Accra	Greater Accra	Greater Accra	4	Less money than you need	1	1	0	No		Don't know/Can't tell	No	Don't know/Can't tell	No		No	Don't know/Can't tell	Don't know/Can't tell	No risk at all	Safety precaution measures is always being carried at home .	Small	It's quiet and decent neighborhood	Small	The school always checks for nose mask,temperature of students and sanitize their hands before they are allowed to get into their class rooms .	Yes	No		Yes	No	Agree	Agree	Agree	Disagree	Disagree	Disagree	Disagree	Disagree	Disagree	Neither agree or disagree	Neither agree or disagree	Yes	Dont know
20-29	Female	Christian	SSS/SHS	Never married	Currently employed	Ablekuma	Ga west	Greater Accra	Greater Accra	Greater Accra	2	Less money than you need	5	3	2	No		Yes			No		No	No	No	Small	We still go out and meet people so it might be possible we can get the COVID	Small	Since we have not stop going out it risky	Moderate	They still get in contact with their mates	Yes	No		Yes	No	Agree	Agree	Agree	Agree	Disagree	Disagree	Disagree	Disagree	Strongly disagree	Strongly disagree	Strongly disagree	Yes	Yes
20-29	Female	Christian	SSS/SHS	Never married	Currently employed		Awaso west	Greater Accra	Greater Accra	Greater Accra	2	Less money than you need	1	0	1	No		Yes	No		No		No	No	Yes	Small	Because sheâ€™s play with her colleagues at school	Small	Because she hardly goes out and also protect herself whenever sheâ€™s out	Moderate	Wouldnâ€™t know who has it since they play together	Yes	No		Yes	Don't know/Can't tell	Agree	Agree	Agree	Disagree	Disagree	Disagree	Disagree	Agree	Disagree	Strongly disagree	Disagree	Yes	Yes
20-29	Female	Christian	SSS/SHS	Never married	Currently employed	Kasoa - Ngleshie Amanfro	Ga South	Greater Accra	Greater Accra	Greater Accra	10	Just enough money	0	0	0	No		Don't know/Can't tell		I heard the aftermath is weakened	No		Don't know/Can't tell	Don't know/Can't tell	Yes	No risk at all		Small		Great		Yes	No		Yes	No	Disagree	Agree	Neither agree or disagree	Neither agree or disagree	Neither agree or disagree	Disagree	Disagree	Strongly disagree	Disagree	Neither agree or disagree	Neither agree or disagree	Yes	Dont know
20-29	Female	Christian	SSS/SHS	Never married	Currently employed	Oyarifa	Lannma	Greater Accra	Greater Accra	Greater Accra	5	Just enough money	0	0	0	Yes	Negative				No		No	No	No	No risk at all		No risk at all	I don't have a child	No risk at all	I always have my mask on	Yes	No		Yes	Yes	Neither agree or disagree	Neither agree or disagree	Neither agree or disagree	Neither agree or disagree	Neither agree or disagree	Neither agree or disagree	Neither agree or disagree	Neither agree or disagree	Neither agree or disagree	Disagree	Disagree	Yes	No
20-29	Female	Christian	SSS/SHS	Never married	Currently employed	dodowa	shai osudoku	Greater Accra	Greater Accra	Greater Accra	27	Less money than you need	0	0	0	No		Yes	Yes		No		Don't know/Can't tell	Yes	No	Small		No risk at all		No risk at all		Yes	No		Yes	No	Agree	Neither agree or disagree	Agree	Strongly Agree	Neither agree or disagree	Neither agree or disagree	Agree	Neither agree or disagree	Agree	Strongly disagree	Neither agree or disagree	No	Yes
30-39	Female	Christian	SSS/SHS	Married	Currently employed	Banana Inn	Accra Metropolitan District	Greater Accra	Greater Accra	Greater Accra	27	Just enough money	2	1	1	No		Don't know/Can't tell		Don't think it's necessary unless I have symptoms	No		Don't know/Can't tell	Yes	No	Small	First born is 2 and a half and barely goes anywhere apart from school. Last is a baby. If he will contract it at all, that will be through/by me	No risk at all	They don't mingle with any one around	Small	The protocols are observed in her school	Yes	No		Yes	Yes	Strongly Agree	Strongly Agree	Strongly Agree	Strongly disagree	Strongly Agree	Neither agree or disagree	Neither agree or disagree	Strongly disagree	Strongly disagree	Strongly disagree	Strongly disagree	Yes	Yes
30-39	Female	Islam	Undergraduate	Informal/living together	Not currently employed	Tamale	Tamale metro	Northern	Northern	Other Regions	20	Just enough money	13	9	4	No			No	I am a lactating mother	No		No	No	No	No risk at all	No one has been diagnosed with COVID -19	No risk at all	Because no one in my neighborhood has been diagnosed with COVID-19	No risk at all	No has been diagnosed at their school.	Yes	No		Yes	Yes	Strongly Agree	Disagree	Disagree	Disagree	Strongly Agree	Neither agree or disagree	Strongly disagree	Strongly disagree	Disagree	Strongly disagree	Strongly disagree	No	Dont know
20-29	Female	Christian	Undergraduate	Married	Currently employed	Accra	Ayawaso	Greater Accra	Greater Accra	Greater Accra	2	Just enough money	1	0	1	No		Yes	Yes		No		No	No	No	No risk at all	I make sure she adheres to all safety precautions.	No risk at all	I make sure she adheres to all safety precautions.	Moderate		Yes	No		Yes	Yes	Agree	Agree	Agree	Neither agree or disagree	Strongly disagree	Disagree	Strongly Agree	Strongly Agree	Neither agree or disagree	Neither agree or disagree	Neither agree or disagree	Yes	Yes
30-39	Female	Christian	Undergraduate	Never married	Currently employed	Dodowa	Shai osudoku	Greater Accra	Greater Accra	Greater Accra	2	Less money than you need	4	3	1	No		Yes	No		No		No	No	No	No risk at all	We wash our hands with soap under running water.	Moderate	Kids plays around by touching their friends at home	Moderate	Kids plays around by touching their friends at school	Yes	No		Yes	Yes	Neither agree or disagree	Neither agree or disagree	Neither agree or disagree	Disagree	Neither agree or disagree	Neither agree or disagree	Strongly disagree	Disagree	Disagree	Strongly disagree	Strongly disagree	Dont know	Yes
40-49	Male	Christian	Undergraduate	Married	Currently employed	Odorkor	Ablekuma North	Greater Accra	Greater Accra	Greater Accra	1	Just enough money	1	0	1	No		No		Have done double vaccination, and do not also show any symptoms.	No		No	No	Don't know/Can't tell	Small	She is always indoors but because I move in and out of the house, I may expose her to it.	No risk at all	She doesnâ€™t go out by herself. Only one year old	No risk at all	Not schooling yet	Yes	No		Yes	Don't know/Can't tell	Agree	Agree	Agree	Agree	Strongly disagree	Strongly disagree	Strongly disagree	Agree	Strongly Agree	Strongly disagree	Strongly disagree	Yes	Yes
30-39	Female	Christian	Undergraduate	Married	Not currently employed	Korle bu	Ablekuma	Greater Accra	Greater Accra	Greater Accra	7	Just enough money	3	1	2	Yes	Negative				No		No	Yes	Don't know/Can't tell	Moderate	They go to school and are exposed in school	Moderate		Great	There has been cases there	Yes	No		Yes	Yes	Neither agree or disagree	Strongly Agree	Agree	Disagree	Neither agree or disagree	Agree	Disagree	Agree	Disagree	Strongly disagree	Strongly disagree	No	Yes
30-39	Male	Christian	Undergraduate	Married	Currently employed	Sankore	Asunafo South	Ahafo	Ahafo	Other Regions	1	Less money than you need	2	1	1	No		Don't know/Can't tell			No		No	No	No	Small		Small	This is small because we don't usually travel and we have put the necessary COVID-19 protocols in place	Moderate	Because not all measures are observed	Yes	No		Yes	Yes	Neither agree or disagree	Agree	Agree	Strongly disagree	Strongly disagree	Disagree	Strongly disagree	Neither agree or disagree	Neither agree or disagree	Strongly disagree	Strongly disagree	Yes	Yes
30-39	Female	Christian	Undergraduate	Married	Not currently employed	Accra		Greater Accra	Greater Accra	Greater Accra	2	Just enough money	2	0	2	No		Don't know/Can't tell		Am not travelling yet.	No		Yes	Yes	Don't know/Can't tell	Small	She hardly goes anywhere. The other is in boarding school.	Small	She hardly steps out of the house	Great	Crowded boarding facilities due to free senior high school policy	Yes	No		Yes	Don't know/Can't tell	Strongly Agree	Strongly Agree	Strongly Agree	Neither agree or disagree	Neither agree or disagree	Neither agree or disagree	Neither agree or disagree	Agree	Agree	Strongly disagree	Strongly disagree	Yes	No
30-39	Female	Christian	Undergraduate	Married	Currently employed	Danfa	La-Nkwantanang	Greater Accra	Greater Accra	Greater Accra	9	Just enough money	5	2	3	No		No		Disease has no cure, can be managed effectively at home	Yes	Spouse	Yes	Yes	Don't know/Can't tell	Small		Moderate		Moderate		Yes	No		Yes	No	Neither agree or disagree	Disagree	Disagree	Neither agree or disagree	Neither agree or disagree	Agree	Agree	Agree	Neither agree or disagree	Agree	Agree	Yes	No
20-29	Female	Christian	SSS/SHS	Never married	Not currently employed	Ablekuma Fanmilk-Accra	Ga south district	Greater Accra	Greater Accra	Greater Accra	16	Less money than you need	1	0	0	No		Yes	Yes		No		No	No	No	No risk at all		No risk at all		No risk at all		Yes	No		Yes	Yes	Disagree	Disagree	Disagree	Disagree	Strongly Agree	Strongly Agree	Neither agree or disagree	Agree	Agree	Strongly Agree	Strongly Agree	Yes	Yes
30-39	Female	Christian	Undergraduate	Widowed	Not currently employed	Takoradi	STMA	Western	Western	Western	37	Just enough money	2	2	0	No		Yes	Yes		Yes	Spouse	No	No	No	Small	Small	Small		Small		Yes	No		Yes	Yes	Agree	Agree	Agree	Disagree	Strongly Agree	Disagree	Agree	Disagree	Neither agree or disagree	Strongly disagree	Strongly disagree	Yes	Yes
30-39	Female	Christian	Undergraduate	Married	Currently employed	Dansoman	Accra metro	Greater Accra	Greater Accra	Greater Accra	35	Just enough money	2	1	1	Yes	Negative		Yes		Yes	House help	No	Yes	Yes	Small	Ensuring covid protocol	Moderate	Ensure covid protocol	Great	She is been missed with other children	Yes	No		Yes	Yes	Agree	Disagree	Agree	Agree	Disagree	Disagree	Strongly disagree	Strongly Agree	Strongly Agree	Strongly Agree	Strongly Agree	Yes	Yes
30-39	Female	Christian	SSS/SHS	Never married	Currently employed	Takoradi	Effia-Kwesimintim	Western	Western	Western	2	Just enough money	0	0	0	No		No		I am vaccinated now	No		No	No	Yes	No risk at all	Non applicable	No risk at all	Non applicable	No risk at all	Non applicable	Yes	No		Yes	Yes	Neither agree or disagree	Neither agree or disagree	Agree	Disagree	Disagree	Disagree	Disagree	Disagree	Agree	Disagree	Neither agree or disagree	Yes	Yes
30-39	Female	Christian	Undergraduate	Married	Currently employed	Pokuase	GA-North	Greater Accra	Greater Accra	Greater Accra	7	Just enough money	5	3	2	No		No	Yes		No		No	Yes	No	Small	May be infected at school or other functions	No risk at all	Safe at home because they are not allowed to go out and play	Moderate		Yes	No		Yes	Yes	Neither agree or disagree	Neither agree or disagree	Neither agree or disagree	Neither agree or disagree	Agree	Strongly Agree	Neither agree or disagree	Agree	Disagree	Strongly disagree	Agree	No	No
30-39	Female	Christian	SSS/SHS	Informal/living together	Not currently employed	Bakaano,	CAPE COAST	Central	Central	Central	8	Less money than you need	5	3	2	No		Yes	No	To know my status	No		No	No	No	No risk at all	I always make them wear their nose masks and they don't stay close to people	No risk at all	They stay at home when they are not in school	No risk at all	The school has put in enough measures to keep them fro. Contracting	Yes	No		Yes	Yes	Strongly Agree	Strongly Agree	Strongly Agree	Strongly disagree	Strongly disagree	Strongly disagree	Agree	Strongly Agree	Strongly disagree	Strongly disagree	Strongly disagree	No	Yes
30-39	Male	Christian	SSS/SHS	Married	Currently employed	Accra	La Nkwantanan	Greater Accra	Greater Accra	Greater Accra	5	Just enough money	0	0	0	Yes	Negative		Yes		No		No	Yes	No	No risk at all	No child	No risk at all	No child	Great	Children are less likely to adhere to protocols and they tend to forget when playing together.	Yes	No		Yes	No	Agree	Strongly Agree	Agree	Strongly disagree	Neither agree or disagree	Neither agree or disagree	Strongly disagree	Neither agree or disagree	Strongly disagree	Strongly disagree	Strongly disagree	Yes	Yes
30-39	Female	Christian	Undergraduate	Never married	Currently employed	Nungua	Krowor	Greater Accra	Greater Accra	Greater Accra	6	Just enough money	2	1	1	No		Don't know/Can't tell			No		Yes	Yes	No	No risk at all	Because they adhere to the covid-19protocols where ever they are	No risk at all	they adhere to the covid-19protocols	No risk at all	The school also adheres to the safety protocols	Yes	No		Yes	Yes	Strongly Agree	Strongly Agree	Neither agree or disagree	Strongly disagree	Strongly disagree	Strongly disagree	Strongly disagree	Neither agree or disagree	Strongly disagree	Strongly disagree	Strongly disagree	Yes	Yes
30-39	Male	Christian	SSS/SHS	Never married	Not currently employed	New Achimota	GA NORTH	Greater Accra	Greater Accra	Greater Accra	13	Less money than you need	3	0	3	No		Yes	Yes		No		No	No	No	Small	Observing the necessary protocol	No risk at all	Protocols are been observed	Small	Protocols are been observed	Yes	No		Yes	No	Strongly Agree	Strongly Agree	Strongly Agree	Agree	Strongly disagree	Disagree	Strongly disagree	Disagree	Strongly Agree	Strongly disagree	Strongly disagree	Yes	Yes
20-29	Male	Christian	SSS/SHS	Never married	Not currently employed	Sefwi Anhwiam	Sefwi Wiawso	Western North	Western	Western	17	Just enough money	0	0	0	No		Yes			No		No	No	No	No risk at all	They observe social protocols of covid 19	No risk at all	They observe social protocols of covid 19	No risk at all	They observe social protocols of covid 19	Yes	Yes	Nothing	Yes	Yes	Strongly Agree	Strongly Agree	Strongly Agree	Neither agree or disagree	Disagree	Neither agree or disagree	Neither agree or disagree	Agree	Disagree	Strongly disagree	Strongly disagree	Yes	Yes
40-49	Female	Christian	Undergraduate	Married	Not currently employed	Kasoa	Awutu senya east	Central	Central	Central	3	Less money than you need	0	0	0	Yes	Negative	Yes	Yes		No		No	No	No	No risk at all	No response	No risk at all	No response	Moderate	No response	Yes	No	Nothing	Don't know/Can't tell	Don't know/Can't tell	Strongly disagree	Neither agree or disagree	Agree	Neither agree or disagree	Strongly Agree	Agree	Agree	Neither agree or disagree	Disagree	Agree	Agree	Yes	Yes
30-39	Female	Christian	Undergraduate	Married	Currently employed	Nungua Adogonno	Krowor	Greater Accra	Greater Accra	Greater Accra	6	Just enough money	2	1	1	No		Yes	Yes		No		Don't know/Can't tell	Don't know/Can't tell	Don't know/Can't tell	No risk at all		Small		Moderate		Yes	No		Yes	Don't know/Can't tell	Neither agree or disagree	Strongly disagree	Strongly disagree	Strongly Agree	Neither agree or disagree	Neither agree or disagree	Strongly disagree	Strongly Agree	Strongly Agree	Neither agree or disagree	Neither agree or disagree	Yes	No
30-39	Female	Christian	Undergraduate	Married	Not currently employed	Amanfrom	Ga South	Greater Accra	Greater Accra	Greater Accra	8	Less money than you need	0	0	0	No		No		To avoid any scare	No		No	No	No	No risk at all	Because the parent are adhering to the covi protocols	No risk at all		Moderate		Yes	Yes		Yes	Yes	Neither agree or disagree	Agree	Neither agree or disagree	Neither agree or disagree	Neither agree or disagree	Neither agree or disagree	Neither agree or disagree	Disagree	Strongly disagree	Neither agree or disagree	Neither agree or disagree	Yes	Yes
30-39	Male	Christian	SSS/SHS	Never married	Currently employed		Somanya	Eastern	Eastern	Eastern	1	Just enough money	0	0	0	No		Don't know/Can't tell		Its not safe	No		No	No	No	No risk at all	Have no children	No risk at all	Don't have a child	No risk at all	No child	Yes	No		Yes	No	Disagree	Disagree	Disagree	Strongly disagree	Strongly Agree	Strongly Agree	Strongly Agree	Strongly Agree	Neither agree or disagree	Strongly disagree	Strongly Agree	Yes	No
30-39	Male	Christian	Undergraduate	Never married	Not currently employed	Newtown	Ayawaso Central MUNICIPAL	Greater Accra	Greater Accra	Greater Accra	1	Just enough money	1	0	1	No		Yes	No		No		Yes	Yes	Don't know/Can't tell	No risk at all	She it not exposed	No risk at all	She adheres to covid protocols	No risk at all	The school ensures the protocols	Yes	No		Yes	Don't know/Can't tell	Neither agree or disagree	Disagree	Disagree	Agree	Neither agree or disagree	Neither agree or disagree	Neither agree or disagree	Agree	Disagree	Strongly disagree	Disagree	Yes	Yes
30-39	Female	Christian	SSS/SHS	Never married	Currently employed	Sega, Ada	Ada West District	Greater Accra	Greater Accra	Greater Accra	1	Just enough money	0	0	0	No		Don't know/Can't tell			No		Don't know/Can't tell	Don't know/Can't tell	Don't know/Can't tell	No risk at all		No risk at all		Small		Yes	Yes	Test get injected with the vaccine.	Yes	Yes	Agree	Strongly Agree	Strongly Agree	Disagree	Strongly disagree	Strongly disagree	Strongly disagree	Strongly disagree	Neither agree or disagree	Strongly disagree	Disagree	Yes	Yes
30-39	Male	Islam	SSS/SHS	Never married	Currently employed	Odorkor offtown	Ablekuma north	Greater Accra	Greater Accra	Greater Accra	16	Less money than you need	0	0	0	Yes	Negative	Don't know/Can't tell	Yes		Yes	Father	Yes	No	Yes	No risk at all	He is save because I make sure of them wearing facemask	No risk at all		No risk at all		Yes	No		Yes	Don't know/Can't tell	Agree	Strongly Agree	Strongly Agree	Neither agree or disagree	Strongly disagree	Strongly disagree	Neither agree or disagree	Agree	Strongly disagree	Strongly disagree	Agree	Dont know	Dont know
20-29	Male	Christian	SSS/SHS	Never married	Not currently employed	Tayi Nkonya	Biakoye	Oti	Oti	Other Regions	15	Less money than you need	3	1	2	Yes	Negative		Yes		No		No	No	No	No risk at all	All COVID-19 protocol are being observe	Small	Observation of COVID-19 protocol	Small	Observation of COVID-19 protocol	Yes	No		Yes	Don't know/Can't tell	Strongly disagree	Strongly disagree	Strongly disagree	Strongly Agree	Neither agree or disagree	Neither agree or disagree	Neither agree or disagree	Agree	Agree	Neither agree or disagree	Neither agree or disagree	Yes	No
20-29	Male	Christian	SSS/SHS	Never married	Not currently employed	Borae Nkwanta	Krachi Nchumuru	Oti	Oti	Other Regions	22	Less money than you need	4	0	4	No		No	No	I'm not still just afraid about what people saying about the vaccine	No		No	Yes	No	No risk at all	Because I haven't heard of any person tested positive around the area that I'm staying.	No risk at all	They always follow the safety protocol	No risk at all	They follow the safety protocol	Yes	No		Don't know/Can't tell	Don't know/Can't tell	Neither agree or disagree	Neither agree or disagree	Neither agree or disagree	Agree	Neither agree or disagree	Agree	Agree	Strongly disagree	Agree	Neither agree or disagree	Neither agree or disagree	Yes	Yes
30-39	Male	Islam	SSS/SHS	Married	Not currently employed	SAVELUGU	SAVELUGU MUNISPALITY	Northern	Northern	Other Regions	17	Less money than you need	5	1	4	No	Dont Know/Did not receive the results	Yes	Yes	I'M NOT FILLING SICK	Yes		No	Yes	No	Small	I WILL REPORT TO THE HEARLTH SERVICE	Small	I WILL REPORT TO THE COVID-19VACING TO THE AREA	Small	I will report to the Ghana HEARLTH SERVICE for COVID-19VACINE to that School.	Yes	Yes	I thanks the government	Yes	Yes	Agree	Agree	Strongly Agree	Disagree	Strongly Agree	Disagree	Agree	Strongly Agree	Strongly Agree	Disagree	Agree	Yes	No
40-49	Male	Christian	Undergraduate	Married	Currently employed	Kasoa	Ngleshi Amanfrom	Central	Central	Central	4	Less money than you need	2	0	2	No	Dont Know/Did not receive the results	No	Yes	Immunization effect	No		No	No	No	No risk at all	None is infected	Small	If community is infected	Small	If school is infected	Yes	No		Yes	Yes	Disagree	Strongly Agree	Agree	Strongly disagree	Strongly disagree	Strongly Agree	Neither agree or disagree	Strongly Agree	Strongly Agree	Strongly disagree	Strongly Agree	Yes	Dont know
30-39	Male	Christian	Undergraduate	Married	Currently employed	Dodowa	Shai-Osudoku	Greater Accra	Greater Accra	Greater Accra	10	Less money than you need	1	1	1	No		No		Scared	No		No	No	No	Small	We adhere to the protocol	Small	We obey the protocol	Great	Unable to use the mask	Yes	No		Yes	No	Disagree	Agree	Neither agree or disagree	Disagree	Neither agree or disagree	Neither agree or disagree	Disagree	Agree	Disagree	Neither agree or disagree	Agree	Yes	Yes
40-49	Female	Christian	SSS/SHS	Divorced	Currently employed	Akim Swedru		Eastern	Eastern	Eastern	3	Less money than you need	5	2	3	No		Yes	No		No		Yes	Yes	Don't know/Can't tell	No risk at all	Observes the safety protocols	No risk at all	Doesn't mingle in the community	Moderate	The school practices the safety protocols but I am not there to see how best they do all.	Yes	No	Still practicing the safety protocols	Yes	No	Agree	Disagree	Agree	Disagree	Disagree	Disagree	Disagree	Neither agree or disagree	Neither agree or disagree	Neither agree or disagree	Neither agree or disagree	Yes	No
30-39	Female	Christian	Undergraduate	Never married	Currently employed	Takoradi	Takoradi	Western	Western	Western	20	Just enough money	1	1	0	No		Yes	Yes		No		No	No	No	No risk at all	He is not exposed to those who have tested positive. The protocols are well observed	No risk at all		No risk at all		Yes	No		Yes	Yes	Agree	Neither agree or disagree	Agree	Agree	Neither agree or disagree	Neither agree or disagree	Neither agree or disagree	Agree	Agree	Strongly disagree	Neither agree or disagree	Yes	Yes
30-39	Male	Christian	SSS/SHS	Never married	Currently employed	A masa ma n	Ga. West municipal assembly	Greater Accra	Greater Accra	Greater Accra	20	Less money than you need	1	0	1	Yes	Negative		Yes		Yes	Spouse	Yes	Yes	Yes	No risk at all		No risk at all		No risk at all		Yes	No		Yes	Don't know/Can't tell	Agree	Agree	Strongly Agree	Agree	Disagree	Neither agree or disagree	Neither agree or disagree	Agree	Agree	Strongly disagree	Disagree	Yes	Yes
40-49	Male	Christian	Undergraduate	Married	Currently employed	Ankaful	Cape coast north	Central	Central	Central	3	Less money than you need	2	0	2	No		No		Curiosity kills the cat	No		No	No	No	Small	Because the are schooling	Small	Because we stick to the protocols	Small	We stick to the protocols	Yes	No		Don't know/Can't tell	Yes	Strongly disagree	Strongly disagree	Strongly disagree	Strongly disagree	Neither agree or disagree	Strongly disagree	Disagree	Strongly Agree	Neither agree or disagree	Neither agree or disagree	Disagree	Yes	No
30-39	Male	Christian	SSS/SHS	Married	Currently employed	Owureku	Nsawam Adoagyiri Municipal	Eastern	Eastern	Eastern	5	Less money than you need	2	1	1	No		Yes	No		No		Yes	No	Don't know/Can't tell	Moderate	Chances for my kids my kids contract covid_13	Moderate		Small		Yes	No		Yes	No	Strongly disagree	Disagree	Neither agree or disagree	Disagree	Disagree	Neither agree or disagree	Disagree	Agree	Disagree	Strongly disagree	Disagree	Yes	No
50-59	Male	Christian	Undergraduate	Married	Currently employed	Kintampo North	Kintampo	Bono East	Bono	Other Regions	14	Just enough money	3	3	1	Yes	Negative		Yes		Yes	Spouse	Yes	Don't know/Can't tell	Don't know/Can't tell	Small	Small because I ensure that everyone adhere to safety protocols	Great	Because a lot of the households do not observe the covid19 safety protocols	Moderate	2 because, at the school, the teachers enforces the covid19 safety protocols	Yes	No		Yes	Yes	Strongly Agree	Strongly Agree	Strongly Agree	Strongly disagree	Disagree	Disagree	Disagree	Strongly disagree	Disagree	Strongly disagree	Disagree	No	Yes
30-39	Female	Christian	Undergraduate	Married	Currently employed	Amanokrom	Akuapem north	Eastern	Eastern	Eastern	1	Just enough money	2	0	2	No		Yes	Yes		No		Yes	Yes	Don't know/Can't tell	No risk at all	We observe the safety protocols	No risk at all	She observed the covid protocols whenever she goes out	Moderate	The protocols are observed but once she interacts ( play, eat etc) with other children, she might have some risk in contracting the virus	Yes	No		Yes	No	Neither agree or disagree	Disagree	Agree	Neither agree or disagree	Strongly Agree	Neither agree or disagree	Disagree	Strongly Agree	Strongly Agree	Neither agree or disagree	Neither agree or disagree	Yes	Yes
30-39	Male	Christian	Undergraduate	Married	Currently employed	Sunyani	Sunyani Municipal	Bono	Bono	Other Regions	6	Less money than you need	1	0	1	Yes	Positive	Yes	Yes		No		No	Yes	No	Moderate	She is currently attending crÃ¨che	No risk at all	She doesn't go out to mingle with other children	Great	At the crÃ¨che, she can be infected	Yes	No		Yes	Yes	Strongly Agree	Strongly Agree	Strongly Agree	Strongly disagree	Strongly disagree	Strongly disagree	Strongly disagree	Disagree	Strongly disagree	Strongly disagree	Strongly disagree	Yes	Yes
40-49	Female	Christian	Undergraduate	Never married	Currently employed	Mataheko	Ablekuma central	Greater Accra	Greater Accra	Greater Accra	44	Just enough money	16	6	10	No		Yes	Yes	To check my status	No		Don't know/Can't tell	Don't know/Can't tell	Don't know/Can't tell	Small	They go out of the house and also use the commercial vehicle so I don't know who they come in contact with	Great	They also go out	Great	They are many in the class and you may not know who has it	Yes	No		Yes	Don't know/Can't tell	Agree	Strongly disagree	Disagree	Neither agree or disagree	Neither agree or disagree	Neither agree or disagree	Disagree	Disagree	Disagree	Disagree	Disagree	Yes	Yes
50-59	Male	Christian	Undergraduate	Married	Currently employed	Winneba	Effutu Municipality	Central	Central	Central	20	Less money than you need	2	3	1	Yes	Negative		Yes		No		No	No	Don't know/Can't tell	No risk at all	We use face masks and observe the protocols	Small	May forgot to put it on in school	Small	May forget to put it on	Yes	No		Yes	Yes	Strongly Agree	Agree	Agree	Disagree	Disagree	Disagree	Disagree	Agree	Disagree	Disagree	Disagree	Yes	Yes
30-39	Male	Christian	SSS/SHS	Married	Currently employed	Cape coast	Cape Coast Metropolitan Assembly	Central	Central	Central	1	Just enough money	5	3	2	No		Don't know/Can't tell	Yes		No		No	Don't know/Can't tell	No	Moderate	School going children	Moderate	School community	Moderate		Yes	No		Don't know/Can't tell	Yes	Strongly Agree	Agree	Strongly Agree	Strongly disagree	Strongly disagree	Strongly disagree	Strongly disagree	Strongly disagree	Strongly disagree	Strongly disagree	Strongly disagree	Yes	Yes
30-39	Male	Christian	Undergraduate	Married	Currently employed	Assin Bereku	Assin North	Central	Central	Central	9	Just enough money	3	3	0	No		Yes	Yes		No		No	No	No	Small	Moves pit for school	Small		Small	Moves pit for school	Yes	No		Yes	Yes	Strongly Agree	Strongly Agree	Agree	Strongly disagree	Strongly disagree	Strongly disagree	Strongly disagree	Strongly disagree	Strongly disagree	Strongly disagree	Strongly disagree	Yes	Yes
30-39	Female	Christian	Undergraduate	Married	Currently employed	Afienya	Kpone katamanso	Greater Accra	Greater Accra	Greater Accra	8	Less money than you need	3	1	2	No		Don't know/Can't tell		No	No		Don't know/Can't tell	No	Don't know/Can't tell	Small	We take the necessary precautions but because they are kids they want to play with other kids in the house	Small	They might go out to play	Small	Don't know the education other parents have given their children with regards to covid so not sure if they will take the necessary precautions seriously.	Yes	No		Yes	Don't know/Can't tell	Neither agree or disagree	Agree	Agree	Disagree	Agree	Disagree	Neither agree or disagree	Neither agree or disagree	Strongly Agree	Disagree	Neither agree or disagree	Yes	Yes
30-39	Male	Christian	Undergraduate	Informal/living together	Currently employed	Assin Fosu	Assin central	Central	Central	Central	30	Just enough money	1	1	0	No				No reason	No		No	No	No	Small	Because he schools	Small	Because he schools	Small	Because I donâ€™t know others status	Yes	No		Yes	Don't know/Can't tell	Agree	Agree	Agree	Disagree	Disagree	Disagree	Neither agree or disagree	Neither agree or disagree	Neither agree or disagree	Neither agree or disagree	Neither agree or disagree	Yes	Yes
30-39	Male	Christian	SSS/SHS	Never married	Not currently employed		TAM	Central	Central	Central	7	Less money than you need	2	1	1	No			No		No		No	No	No	No risk at all		No risk at all		No risk at all		Yes	No		Yes	Yes	Strongly disagree	Strongly disagree	Strongly disagree	Strongly Agree	Neither agree or disagree	Strongly disagree	Strongly disagree	Strongly Agree	Disagree	Strongly disagree	Strongly disagree	Yes	No
30-39	Male	Christian	SSS/SHS	Never married	Currently employed	Diaso	Upper Denkyira West	Central	Central	Central	1	Less money than you need	3	2	1	No		Don't know/Can't tell		I am fully vaccinated against Covid-19 virus	No		No	No	No	Small	Small chance because, they practice all the Covid-19 prevention protocols .	Small	They always go our with their face mask ðŸ˜· on	Small	No one has be diagnosed of Covid-19 in the community where the school is located	Yes	No		Yes	Yes	Strongly Agree	Agree	Agree	Disagree	Strongly disagree	Disagree	Strongly disagree	Disagree	Neither agree or disagree	Strongly disagree	Strongly disagree	Yes	Yes
30-39	Female	Christian	Undergraduate	Married	Currently employed	Accra	Adentan	Greater Accra	Greater Accra	Greater Accra	1	Less money than you need	0	0	0	Yes	Negative	Yes	Yes		No		No	Don't know/Can't tell	Don't know/Can't tell	No risk at all	Observance of safety protocols	Small		No risk at all		Yes	No		Yes	No	Strongly Agree	Strongly Agree	Strongly Agree	Strongly disagree	Neither agree or disagree	Neither agree or disagree	Strongly disagree	Strongly disagree	Strongly disagree	Strongly disagree	Strongly disagree	Yes	Yes
30-39	Female	Christian	SSS/SHS	Married	Not currently employed	Amasaman	Ga West	Greater Accra	Greater Accra	Greater Accra	6	Just enough money	0	0	0	No		No		Nothing	No		No	No	No	No risk at all	N/A	No risk at all	N/A	No risk at all	N/A	Yes	No		Yes	Don't know/Can't tell	Neither agree or disagree	Neither agree or disagree	Neither agree or disagree	Neither agree or disagree	Strongly Agree	Neither agree or disagree	Agree	Strongly Agree	Strongly Agree	Strongly Agree	Strongly Agree	No	No
30-39	Male	Christian	SSS/SHS	Married	Not currently employed	Dansoman	Ablekuma Central	Greater Accra	Greater Accra	Greater Accra	2	Less money than you need	0	0	0	Yes	Positive		Yes		No		No	Yes	No	No risk at all	No Children	No risk at all	No Children	No risk at all	No Children	Yes	No		Yes	Yes	Agree	Agree	Agree	Disagree	Agree	Disagree	Strongly disagree	Neither agree or disagree	Strongly disagree	Strongly disagree	Strongly disagree	Yes	Dont know
30-39	Female	Christian	SSS/SHS	Never married	Not currently employed		Adentan	Greater Accra	Greater Accra	Greater Accra	1	Less money than you need	0	0	0	No		Don't know/Can't tell			No		Don't know/Can't tell	Don't know/Can't tell	Don't know/Can't tell	Moderate	I don't have kids	Small	Don't have kids	Moderate	Don't have kids	Yes	No		Yes	No	Neither agree or disagree	Neither agree or disagree	Neither agree or disagree	Neither agree or disagree	Neither agree or disagree	Neither agree or disagree	Neither agree or disagree	Neither agree or disagree	Neither agree or disagree	Neither agree or disagree	Neither agree or disagree	No	Dont know
50-59	Female	Christian	Undergraduate	Married	Currently employed	Kumasi	Kumasi Metro	Ashanti	Ashanti	Ashanti	18	Less money than you need	3	2	2	No		Don't know/Can't tell	Yes		No		No	Yes	No	No risk at all	They put on their nose mask always,they wash their hands whenever they return from outside	Small	They hardly go out	Small	The school ensures that the safety protocols are strictly adhered to	Yes	No		Yes	Don't know/Can't tell	Strongly disagree	Neither agree or disagree	Strongly disagree	Strongly disagree	Neither agree or disagree	Neither agree or disagree	Strongly Agree	Strongly Agree	Strongly disagree	Strongly disagree	Strongly disagree	No	No
40-49	Female	Christian	Undergraduate	Never married	Not currently employed	Accra	Ga central	Greater Accra	Greater Accra	Greater Accra	20	Less money than you need	0	0	0	No		No			No		No	No	No	No risk at all	None	No risk at all	None	No risk at all	None	Yes	No		Yes	Don't know/Can't tell	Neither agree or disagree	Neither agree or disagree	Neither agree or disagree	Neither agree or disagree	Neither agree or disagree	Neither agree or disagree	Neither agree or disagree	Neither agree or disagree	Strongly disagree	Strongly disagree	Strongly disagree	Yes	No
40-49	Female	Christian	SSS/SHS	Married	Currently employed	Oyarifa		Greater Accra	Greater Accra	Greater Accra	3	Less money than you need	4	4	0	No		Yes	Yes		No		No	Yes	Don't know/Can't tell	Small		Small	They stay at home	Small	Not many people in their schools. Adherence to protocols	Yes	No		Yes	Yes	Neither agree or disagree	Neither agree or disagree	Agree	Neither agree or disagree	Neither agree or disagree	Neither agree or disagree	Neither agree or disagree	Neither agree or disagree	Disagree	Strongly disagree	Disagree	Yes	Yes
30-39	Female	Christian	SSS/SHS	Married	Currently employed	Mamprobi	Ablekuma south	Greater Accra	Greater Accra	Greater Accra	33	Less money than you need	2	1	1	Yes	Positive				No		Yes	Yes	Yes	Great	Am a frontline heath worker,I participate in contact tracing	Small	They hardly play with friends outside and wash hands frequently	Moderate		Yes	No		Yes	No	Strongly Agree	Neither agree or disagree	Strongly Agree	Agree	Strongly Agree	Strongly disagree	Strongly disagree	Neither agree or disagree	Agree	Strongly disagree	Strongly disagree	Yes	Yes
less than 20	Female	Christian	SSS/SHS	Never married	Not currently employed	Ashaiman		Greater Accra	Greater Accra	Greater Accra	11	Less money than you need	0	0	0	No		Don't know/Can't tell	No	Oh nothing	No		No	No	No	No risk at all	I don't have a child	No risk at all	Don't have one	No risk at all		Yes	No		No	Don't know/Can't tell	Agree	Agree	Agree	Agree	Agree	Agree	Agree	Agree	Agree	Agree	Agree	Yes	Dont know
30-39	Male	Christian	Undergraduate	Never married	Currently employed	Gbawe	Weija-Gbawe	Greater Accra	Greater Accra	Greater Accra	25	Less money than you need	3	0	3	No		Yes	No	I just want to be sure	No		No	No	Don't know/Can't tell	Moderate	My job requires public interruction	Great	COVID-19 protocols are not applied at home	Moderate	COVID-19 protocols are adhered to	Yes	No		Yes	Yes	Neither agree or disagree	Disagree	Neither agree or disagree	Disagree	Disagree	Neither agree or disagree	Strongly disagree	Disagree	Agree	Strongly disagree	Neither agree or disagree	Yes	Yes
30-39	Female	Christian	SSS/SHS	Married	Currently employed	Mataheko	Accra Metro	Greater Accra	Greater Accra	Greater Accra	3	Less money than you need	0	0	0	No		No	No	No reason	No	N/A	Don't know/Can't tell	Don't know/Can't tell	Don't know/Can't tell	Small	N/A	No risk at all	N/A	Small	N/A	Yes	Yes	Social distance	Yes	Yes	Neither agree or disagree	Neither agree or disagree	Disagree	Disagree	Strongly Agree	Strongly Agree	Neither agree or disagree	Neither agree or disagree	Agree	Strongly disagree	Neither agree or disagree	Dont know	Dont know
20-29	Male	Christian	SSS/SHS	Never married	Currently employed	Ogbojo	Adentan	Greater Accra	Greater Accra	Greater Accra	10	Just enough money	1	0	1	Yes	Negative		Yes		No		Don't know/Can't tell	Yes	No	Great	We are all at risk because of our culture or way of doing things and the system in Ghana. Sitting in troski packed, walking in the market among others exposes us to the virus	Small	My neighbourhood is a residential area and people are more or less always at home.	Great	The shs system is worse with high occupancy rates and also use of shared facilities.	Yes	No		Yes	Don't know/Can't tell	Strongly Agree	Agree	Strongly Agree	Neither agree or disagree	Strongly disagree	Strongly disagree	Strongly disagree	Neither agree or disagree	Strongly Agree	Strongly disagree	Strongly disagree	Yes	Yes
30-39	Male	Christian	SSS/SHS	Never married	Currently employed	Dansomam	Ablekuma North	Greater Accra	Greater Accra	Greater Accra	15	More money than you need	0	0	0	No		Yes	Yes		No		No	Yes	Yes	No risk at all		No risk at all		Small		Yes	Yes		Yes	Yes	Strongly Agree	Strongly Agree	Strongly Agree	Strongly Agree	Strongly disagree	Neither agree or disagree	Neither agree or disagree	Neither agree or disagree	Neither agree or disagree	Neither agree or disagree	Neither agree or disagree	Yes	Yes
20-29	Male	Christian	SSS/SHS	Never married	Currently employed	Teiman	La Nkwantanang	Greater Accra	Greater Accra	Greater Accra	5	Just enough money	0	0	0	Yes	Positive		Yes		Yes	Cousin	Yes	Yes	Yes	No risk at all	We observe the protocols	Small	The area observes the protocol	Small	I donâ€™t have a child	Yes	No		Yes	No	Agree	Neither agree or disagree	Neither agree or disagree	Neither agree or disagree	Neither agree or disagree	Neither agree or disagree	Neither agree or disagree	Neither agree or disagree	Neither agree or disagree	Neither agree or disagree	Neither agree or disagree	Yes	Dont know
30-39	Female	Christian	Undergraduate	Married	Currently employed	Sapeiman	Ga west	Greater Accra	Greater Accra	Greater Accra	1	Just enough money	3	1	2	No		No		I feel fine	No		No	No	No	Moderate	Exposure at school	No risk at all	No neighbours new community	Moderate		Yes	No		Yes	Yes	Neither agree or disagree	Neither agree or disagree	Strongly disagree	Neither agree or disagree	Neither agree or disagree	Neither agree or disagree	Strongly disagree	Neither agree or disagree	Agree	Strongly disagree	Neither agree or disagree	Yes	Yes
40-49	Male	Christian	SSS/SHS	Married	Currently employed	LAPAZ	GA CENTRAL	Greater Accra	Greater Accra	Greater Accra	20	Less money than you need	2	2	0	No	Dont Know/Did not receive the results	Don't know/Can't tell	No	Nothing	No		No	No	No	No risk at all	Cos there is none in the community	No risk at all	None in the community	No risk at all	None in the community	Yes	No	None	Yes	Yes	Strongly disagree	Neither agree or disagree	Neither agree or disagree	Neither agree or disagree	Neither agree or disagree	Neither agree or disagree	Neither agree or disagree	Neither agree or disagree	Disagree	Agree	Agree	Yes	Yes
30-39	Male	Christian	SSS/SHS	Never married	Not currently employed	Olebu	Ga central	Greater Accra	Greater Accra	Greater Accra	7	Less money than you need	2	2	0	No		No			No		No	No	No	No risk at all	All covid-19 protocols are observed in my home	Moderate		Moderate	Because there are a lot of people there although covid-19 protocols are observed.	Yes	No		Yes	Yes	Neither agree or disagree	Neither agree or disagree	Agree	Neither agree or disagree	Neither agree or disagree	Disagree	Neither agree or disagree	Neither agree or disagree	Agree	Disagree	Neither agree or disagree	Yes	Yes
30-39	Female	Christian	Undergraduate	Married	Currently employed	Teiman	Ga East	Greater Accra	Greater Accra	Greater Accra	1	Just enough money	0	0	0	No		Yes	Yes		No		No	Yes	No	No risk at all	I don't have a child	No risk at all	I don't have a child	No risk at all	I don't have a child	Yes	No		Yes	No	Agree	Strongly disagree	Neither agree or disagree	Neither agree or disagree	Neither agree or disagree	Neither agree or disagree	Strongly disagree	Disagree	Strongly disagree	Strongly disagree	Strongly disagree	Dont know	Yes
30-39	Male	Islam	Undergraduate	Married	Currently employed	Tamale	Sagnarigu	Northern	Northern	Other Regions	20	Less money than you need	1	1	0	No		Yes	No		No		No	Yes	No	Small		Small		No risk at all	Yet to start school	Yes	No		Yes	Yes	Neither agree or disagree	Agree	Disagree	Neither agree or disagree	Neither agree or disagree	Neither agree or disagree	Agree	Agree	Neither agree or disagree	Disagree	Agree	Yes	No
20-29	Female	Christian	SSS/SHS	Married	Currently employed	Mataheko		Greater Accra	Greater Accra	Greater Accra	1	Just enough money	0	0	0	No		Don't know/Can't tell			No		Don't know/Can't tell	Don't know/Can't tell	Don't know/Can't tell	No risk at all	I don't hv 1 yet	No risk at all	I dont hv any yet	No risk at all	I don't hv 1 yet	Yes	No		Yes	Yes	Neither agree or disagree	Agree	Agree	Neither agree or disagree	Neither agree or disagree	Neither agree or disagree	Neither agree or disagree	Neither agree or disagree	Disagree	Disagree	Disagree	Yes	Dont know
30-39	Female	Christian	SSS/SHS	Married	Currently employed	Teshie	Ledzokuku	Greater Accra	Greater Accra	Greater Accra	15	Just enough money	4	1	3	Yes	Positive		Yes		Yes	Sister	Yes	Yes	Don't know/Can't tell	Great	We share same space nd sleep together	No risk at all	Children don't move out of the house to play	Great	Children play together in school with or without masks	Yes	No		Yes	Don't know/Can't tell	Strongly Agree	Disagree	Disagree	Agree	Neither agree or disagree	Neither agree or disagree	Disagree	Agree	Disagree	Strongly disagree	Strongly disagree	Yes	Yes
20-29	Male	Christian	SSS/SHS	Never married	Not currently employed	Asuom	Kwaebibrem	Eastern	Eastern	Eastern	10	Less money than you need	6	3	3	No		Yes	Yes		No		No	No	No	No risk at all	Seriously observing necessary protocols	No risk at all	All COVID-19 protocols are seriously observed	No risk at all	All covid19 are seriously observed	Yes	Yes	Contemplating to take the vaccine	Yes	Yes	Agree	Agree	Neither agree or disagree	Disagree	Agree	Disagree	Disagree	Disagree	Strongly disagree	Strongly disagree	Strongly disagree	Yes	Yes
30-39	Male	Christian	SSS/SHS	Never married	Currently employed	Dansomam	Ablekuma North	Greater Accra	Greater Accra	Greater Accra	15	More money than you need	0	0	0	No		Yes	Yes		No		No	Yes	Yes	No risk at all		No risk at all		Small		Yes	Yes		Yes	Yes	Strongly Agree	Strongly Agree	Strongly Agree	Strongly Agree	Strongly disagree	Neither agree or disagree	Neither agree or disagree	Neither agree or disagree	Neither agree or disagree	Neither agree or disagree	Neither agree or disagree	Yes	Yes
30-39	Female	Christian	Undergraduate	Never married	Currently employed	Accra	Ledzokuku	Greater Accra	Greater Accra	Greater Accra	10	Less money than you need	0	0	0	No		Yes	No	To be sure of my status	No		No	Yes	No	No risk at all	We all observe the Covid 19 prevention protocols	No risk at all	We all often indoors	Small	They are together with different children from different homes, a child with the virus can transfer to others	Yes	No		Yes	Yes	Agree	Agree	Agree	Strongly disagree	Strongly disagree	Strongly disagree	Strongly disagree	Strongly disagree	Disagree	Strongly disagree	Strongly disagree	Yes	Yes
20-29	Female	Christian	SSS/SHS	Never married	Currently employed	chantan	Ga West	Greater Accra	Greater Accra	Greater Accra	8	Less money than you need	0	0	0	No		No		People's feedback about the vaccine scares me	No		No	Yes	No	Small		Small	Coz they are not expose to the community members	Great	They are exposed to people	Yes	No		Yes	Don't know/Can't tell	Disagree	Disagree	Neither agree or disagree	Strongly disagree	Agree	Disagree	Strongly disagree	Neither agree or disagree	Disagree	Strongly disagree	Disagree	No	No
50-59	Male	Christian	Undergraduate	Married	Currently employed	Haatso, AÃ§cra.		Greater Accra	Greater Accra	Greater Accra	10	Less money than you need	3	3	1	Yes	Negative				No		No	Don't know/Can't tell	No	Moderate	Because we all respect and practice the relevant prptocols.	Great	Same as above.	Great	The failure of others to respect the protocols place everyone at risk.	Yes	No		Yes	No	Strongly Agree	Neither agree or disagree	Neither agree or disagree	Neither agree or disagree	Strongly Agree	Strongly Agree	Agree	Neither agree or disagree	Strongly Agree	Agree	Agree	Yes	Yes
30-39	Female	Christian	SSS/SHS	Married	Currently employed	Kwashieman	Anyaa sowutom	Greater Accra	Greater Accra	Greater Accra	17	Less money than you need	2	1	1	No		Yes	Yes		No		No	Don't know/Can't tell	Don't know/Can't tell	Small	Because they go to school and mix other kids who comes from verious homes	No risk at all	Because they are always home without going out	Small		Yes	Yes	I tried to follow all the protocols	Yes	No	Strongly Agree	Agree	Strongly Agree	Neither agree or disagree	Neither agree or disagree	Neither agree or disagree	Neither agree or disagree	Strongly Agree	Neither agree or disagree	Neither agree or disagree	Neither agree or disagree	Yes	Yes
30-39	Male	Christian	Undergraduate	Married	Currently employed	AMANOKROM	Akuapem North	Eastern	Eastern	Eastern	1	Just enough money	2	0	2	No		Yes	Yes		No		No	Yes	No	No risk at all	No household member has been diagnosed and we keep the protocols whenever we go out of the house.	No risk at all	We always keep to the protocols anytime we go into the community.	No risk at all	She uses a nose mask anytime she goes to school and she also has a sanitizer to clean her hands.	Yes	No		Yes	Yes	Agree	Neither agree or disagree	Agree	Disagree	Neither agree or disagree	Disagree	Neither agree or disagree	Agree	Strongly Agree	Strongly disagree	Neither agree or disagree	Yes	Yes
30-39	Male	Christian	Undergraduate	Married	Currently employed	Somanya	kilo kobro	Eastern	Eastern	Eastern	1	Just enough money	2	1	1	No		Yes	No		No		No	No	No	Small		Small		Small		Yes	No		No	No	Agree	Disagree	Agree	Agree	Strongly disagree	Strongly disagree	Strongly disagree	Strongly disagree	Disagree	Neither agree or disagree	Disagree	Yes	Yes
40-49	Male	Christian	Undergraduate	Married	Currently employed		Somanya	Eastern	Eastern	Eastern	1	Just enough money	1	1	0	No		Yes	No	My work place	No		No	No	Don't know/Can't tell	Small	He always obey the protocols	Small		Small	Protocols are observed	Yes	No		Yes	No	Agree	Agree	Agree	Agree	Neither agree or disagree	Neither agree or disagree	Agree	Agree	Strongly Agree	Strongly disagree	Strongly disagree	Yes	Yes
40-49	Female	Christian	Undergraduate	Never married	Currently employed	Somanya	Yilo krobo	Eastern	Eastern	Eastern	1	Just enough money	0	0	0	Yes	Positive		Yes		No		Yes	Yes	Don't know/Can't tell	No risk at all	No child	No risk at all	No child	No risk at all	No child	Yes	No		Yes	Yes	Neither agree or disagree	Strongly disagree	Neither agree or disagree	Strongly Agree	Neither agree or disagree	Neither agree or disagree	Neither agree or disagree	Strongly Agree	Neither agree or disagree	Strongly disagree	Neither agree or disagree	Yes	No
30-39	Female	Christian	Undergraduate	Never married	Currently employed	Gbetsile - Tema	Kpone katamanso	Greater Accra	Greater Accra	Greater Accra	9	Just enough money	0	0	0	No		Yes			No		No	No	No	No risk at all	No child yet	No risk at all	No child yet	No risk at all		Yes	No		Yes	Yes	Neither agree or disagree	Strongly disagree	Neither agree or disagree	Strongly Agree	Agree	Neither agree or disagree	Neither agree or disagree	Neither agree or disagree	Strongly Agree	Strongly disagree	Strongly disagree	Yes	No
30-39	Male	Christian	SSS/SHS	Married	Not currently employed	Korle gonno	Ablekuma	Greater Accra	Greater Accra	Greater Accra	10	Just enough money	3	1	2	No		Yes	Yes		No	House help	No	No	No	Small	They wear face mask always	Small		Small		Yes	Yes		Yes	Yes	Strongly Agree	Strongly Agree	Strongly Agree	Neither agree or disagree	Disagree	Strongly disagree	Strongly disagree	Agree	Strongly Agree	Strongly disagree	Strongly disagree	Yes	Yes
30-39	Female	Christian	SSS/SHS	Separated	Currently employed	Sogakope	Sogakope	Volta	Volta	Other Regions	1	Just enough money	4	1	3	No		No		Because I dnt want to have the fear of going to die	No		No	Don't know/Can't tell	Don't know/Can't tell	No risk at all	Because we all abide the rules of washing hands and sanitizing	Small	Because they hardly go out to the community	Small	Because the school abides by the COVID rules	Yes	No		Yes	Yes	Agree	Agree	Agree	Agree	Strongly Agree	Strongly Agree	Strongly Agree	Strongly Agree	Strongly disagree	Agree	Agree	Yes	Yes
40-49	Female	Christian	Undergraduate	Married	Currently employed	Anyaa	Ga Central	Greater Accra	Greater Accra	Greater Accra	15	Less money than you need	3	2	1	No		No		I don't feel like doing it	No		Yes	Yes	No	No risk at all	They abide by the protocols	Small	They abide by the protocols	Small	They observing the protocols	Yes	Yes	Nothing	Yes	Yes	Disagree	Strongly disagree	Strongly disagree	Strongly disagree	Agree	Agree	Strongly disagree	Agree	Agree	Agree	Disagree	No	No
40-49	Female	Christian	Undergraduate	Married	Not currently employed	SAKUMONO ESTATES	Tema west	Greater Accra	Greater Accra	Greater Accra	31	Just enough money	3	1	2	No		No	No	Just dont want to go through the trouble	No		No	No	No	No risk at all	They use the mask in school and ovserve social distance in their sitting posture	No risk at all	We are in an estates setting and they dont go out to neighbours' homes at all	No risk at all	They observe all the protocols in school	Yes	No		Yes	Yes	Neither agree or disagree	Neither agree or disagree	Neither agree or disagree	Neither agree or disagree	Disagree	Disagree	Neither agree or disagree	Agree	Neither agree or disagree	Disagree	Neither agree or disagree	Yes	No
30-39	Male	Christian	Undergraduate	Married	Currently employed	Atonsu	ASOKWA	Ashanti	Ashanti	Ashanti	15	Just enough money	2	0	2	No		No		covid 19 is 666	No		No	No	No	No risk at all		No risk at all		Moderate		Yes	No		Don't know/Can't tell	Don't know/Can't tell	Strongly disagree	Strongly disagree	Strongly disagree	Strongly Agree	Strongly Agree	Strongly Agree	Strongly Agree	Strongly Agree	Strongly Agree	Strongly Agree	Strongly Agree	Yes	No
30-39	Male	Christian	JSS/JHS	Married	Currently employed	Anaji, Takoradi	EKMA	Western	Western	Western	31	Just enough money	2	1	1	No		Yes	Yes		No		No	Yes	No	Small	we don't allow them to interact with strangers or guest.	Small	They don't go out at and if they do its supervised.	Great	Schools have high populations and you can never know.	Yes	No		Yes	No	Agree	Agree	Agree	Disagree	Disagree	Disagree	Neither agree or disagree	Neither agree or disagree	Strongly disagree	Disagree	Disagree	Yes	Yes
30-39	Male	Christian	Undergraduate	Married	Currently employed	Sekondi	Sekondi Takoradi Metro. Area	Western	Western	Western	7	Just enough money	3	1	2	No		Yes	Yes		No		Yes	Yes	Don't know/Can't tell	No risk at all	Strict adherence to safety or health protocols	No risk at all	Adherence to safety protocols	No risk at all	Adherence to safety protocols	Yes	No		Yes	Yes	Agree	Neither agree or disagree	Neither agree or disagree	Disagree	Strongly disagree	Strongly disagree	Strongly disagree	Strongly disagree	Agree	Neither agree or disagree	Neither agree or disagree	Yes	Yes
30-39	Male	Christian	Undergraduate	Never married	Currently employed	Lapaz	Okaikoi North	Greater Accra	Greater Accra	Greater Accra	1	Less money than you need	0	0	0	Yes	Dont Know/Did not receive the results	No	Yes		No		Yes	Yes	Yes	No risk at all		No risk at all		No risk at all		Yes	No		Yes	Yes	Agree	Agree	Strongly disagree	Neither agree or disagree	Neither agree or disagree	Neither agree or disagree	Disagree	Agree	Agree	Disagree	Agree	Yes	Yes
30-39	Male	No religion	Undergraduate	Never married	Not currently employed	Kasoa	Awutu senya east	Central	Central	Central	10	Less money than you need	1	1	0	No		Don't know/Can't tell		Am scared of the aftermath	No		No	No	Don't know/Can't tell	No risk at all	I make sure he observed all the protocols pertaining to the covid 19	No risk at all	Have limited to number of times he goes out to play,and even if he does he always maintain social distancing	No risk at all	The school authorities ensure that the children adhere to the covid protocols	Yes	No		Yes	Don't know/Can't tell	Neither agree or disagree	Agree	Agree	Neither agree or disagree	Neither agree or disagree	Agree	Disagree	Agree	Disagree	Strongly disagree	Strongly disagree	No	Yes
30-39	Female	Christian	Undergraduate	Never married	Currently employed	Klo-Agogo	Yilo -krobo	Eastern	Eastern	Eastern	3	Less money than you need	8	4	4	Yes	Negative		Yes		No		No	No	No	Moderate	Because we are living in a community	Moderate		Great		Yes	Yes	Wearing of nose mask, social distancing	Yes	Yes	Strongly disagree	Disagree	Neither agree or disagree	Disagree	Disagree	Strongly disagree	Neither agree or disagree	Strongly disagree	Strongly disagree	Strongly disagree	Disagree	Yes	Yes
40-49	Male	Christian	Undergraduate	Married	Currently employed	Accra	Adenta	Greater Accra	Greater Accra	Greater Accra	2	Just enough money	3	1	2	No		No		Death	No		No	No	No	Great		Great	More people have it	Great	More exposed	Yes	No		Yes	No	Agree	Agree	Strongly disagree	Neither agree or disagree	Disagree	Disagree	Disagree	Disagree	Agree	Neither agree or disagree	Disagree	Yes	Yes
20-29	Male	Christian	SSS/SHS	Never married	Not currently employed	Akropong	Amenfi east	Western	Western	Western	15	Less money than you need	0	0	0	Yes	Negative		Yes		No		No	No	No	No risk at all	Because l don't have a child	No risk at all	Because I don't have a child	No risk at all	Because I don't have a child	Yes	No		Yes	No	Strongly disagree	Strongly disagree	Strongly disagree	Strongly disagree	Agree	Agree	Agree	Agree	Neither agree or disagree	Agree	Neither agree or disagree	Yes	Yes
30-39	Female	Christian	SSS/SHS	Married	Not currently employed	Kronum	Kronum	Ashanti	Ashanti	Ashanti	4	Less money than you need	3	0	3	No		Yes	No		No		No	No	No	No risk at all	Observing protocols is high	Moderate	She goes to school	Moderate	She has been advised	Yes	No		Yes	No	Agree	Agree	Strongly Agree	Agree	Neither agree or disagree	Neither agree or disagree	Neither agree or disagree	Strongly Agree	Neither agree or disagree	Neither agree or disagree	Neither agree or disagree	Yes	Dont know
30-39	Male	Christian	SSS/SHS	Informal/living together	Currently employed	Nsawam	Nsawam Adoagyiri Municipal	Eastern	Eastern	Eastern	3	Less money than you need	1	0	1	No		Don't know/Can't tell			No		No	Yes	No	No risk at all		No risk at all		No risk at all		Yes	No		Yes	Don't know/Can't tell	Strongly disagree	Strongly Agree	Neither agree or disagree	Strongly disagree	Neither agree or disagree	Agree	Strongly disagree	Neither agree or disagree	Strongly disagree	Agree	Neither agree or disagree	Yes	No
40-49	Female	Christian	Undergraduate	Married	Not currently employed	Achiaman	Ga west	Greater Accra	Greater Accra	Greater Accra	1	Just enough money	4	0	4	No		No		Scared of the numerous strange stories of reaction to to it	No		No	No	No	Moderate	Because she attends school and church	Moderate	Because I mingle with others in my neighborhood	Moderate	Because the kids are many	Yes	No		Yes	No	Agree	Neither agree or disagree	Neither agree or disagree	Neither agree or disagree	Strongly disagree	Disagree	Disagree	Disagree	Neither agree or disagree	Strongly disagree	Strongly disagree	Yes	Yes
30-39	Male	Islam	SSS/SHS	Married	Currently employed	nima		Greater Accra	Greater Accra	Greater Accra	20	Just enough money	0	0	0	Yes	Negative	No	No	time wasting	No		No	Yes	No	No risk at all	no child	No risk at all	no child	No risk at all		Yes	Yes		Yes	Yes	Agree	Neither agree or disagree	Agree	Strongly disagree	Strongly disagree	Strongly disagree	Strongly Agree	Strongly Agree	Neither agree or disagree	Strongly disagree	Neither agree or disagree	Yes	No
30-39	Male	Christian	SSS/SHS	Married	Currently employed	Weija	Ga West	Greater Accra	Greater Accra	Greater Accra	15	Less money than you need	3	2	1	No		Yes	No	Yes	No		No	Don't know/Can't tell	Don't know/Can't tell	Small	We all go out and return home in the evenings. There is a likelihood of any of us contracting it outside despite the strict adherence of the protocols.	Small	We live in a gated wall and they don't mingle with people around.	Moderate	I see they adhere to the protocols but there are a few kids who don't wear the nose masks especially after school	Yes	No		Yes	No	Agree	Neither agree or disagree	Agree	Disagree	Strongly disagree	Neither agree or disagree	Agree	Neither agree or disagree	Neither agree or disagree	Strongly disagree	Strongly disagree	Dont know	Yes
40-49	Female	Christian	Undergraduate	Never married	Currently employed	Ampomah Estate	Adenta	Greater Accra	Greater Accra	Greater Accra	5	Just enough money	2	1	1	No		Yes	Yes		Yes	Child (Son/daughter)	Yes	Yes	Don't know/Can't tell	No risk at all	We adhere to all the protocols at home	Moderate	She observes the protocol	Great	She got it at school about 9 months ago	Yes	No		Yes	Yes	Agree	Strongly Agree	Strongly Agree	Strongly disagree	Neither agree or disagree	Neither agree or disagree	Disagree	Neither agree or disagree	Strongly Agree	Strongly disagree	Strongly disagree	Yes	Yes
30-39	Female	Christian	SSS/SHS	Never married	Currently employed	Ashaley Botwe	Adentan	Greater Accra	Greater Accra	Greater Accra	12	Just enough money	0	0	0	No		Yes	Yes		Yes	Sibling	Yes	Yes	Yes	No risk at all		No risk at all		No risk at all		Yes	No		Yes	Don't know/Can't tell	Agree	Agree	Agree	Neither agree or disagree	Neither agree or disagree	Neither agree or disagree	Disagree	Disagree	Neither agree or disagree	Disagree	Disagree	Yes	Yes
50-59	Male	Christian	Undergraduate	Married	Currently employed	Afienya	Ningo Prampram	Greater Accra	Greater Accra	Greater Accra	5	Just enough money	2	0	2	No		Yes		Uncomfortable	No		No	Yes	Yes	Moderate		Moderate		Moderate		Yes	Yes		Yes	No	Agree	Agree	Agree	Neither agree or disagree	Strongly disagree	Strongly disagree	Strongly disagree	Neither agree or disagree	Agree	Strongly disagree	Strongly disagree	Yes	Yes
30-39	Male	Christian	Undergraduate	Married	Currently employed	KETE-KRACHI	Krachi West	Oti	Oti	Other Regions	9	Less money than you need	2	1	1	No		Yes	Yes		No		Don't know/Can't tell	Yes	Yes	Small		Small		Great	She attends an international school	Yes	No		Yes	Yes	Agree	Neither agree or disagree	Strongly disagree	Agree	Neither agree or disagree	Neither agree or disagree	Neither agree or disagree	Neither agree or disagree	Neither agree or disagree	Disagree	Disagree	Yes	Yes
30-39	Female	Christian	SSS/SHS	Married	Currently employed	Accra	Ga south	Greater Accra	Greater Accra	Greater Accra	7	Less money than you need	4	2	2	No		Don't know/Can't tell			No		Yes	Yes	No	Small	We keep all protocols but they attend school and I also go to work, we don't know the status of those we meet outside before we come home therefore we might be at risk even at home	Great	The children around don't wear mask when playing	Great	I am not sure they really keep the covid protocols	Yes	No		Yes	No	Agree	Agree	Agree	Neither agree or disagree	Neither agree or disagree	Strongly disagree	Strongly disagree	Neither agree or disagree	Strongly disagree	Strongly disagree	Strongly disagree	Yes	Yes
20-29	Female	Christian	Undergraduate	Married	Currently employed	Accra taborah	Nii okaiman west	Greater Accra	Greater Accra	Greater Accra	2	Less money than you need	3	2	1	No		No		Because I have vacinated	No		Don't know/Can't tell	Don't know/Can't tell	Don't know/Can't tell	No risk at all	Because all adults have vaccinated and the hardly fo out to take to others tenants around	Moderate	Because most people out there havenâ€™t vaccinated and hence they donâ€™t use the safety precautions	Great	Because most of their colleges in class do exchange nose mask and they play together as well without wearing mask	Yes	No		Yes	No	Agree	Agree	Disagree	Disagree	Disagree	Disagree	Disagree	Disagree	Strongly disagree	Strongly disagree	Strongly disagree	Yes	Yes
30-39	Female	Christian	Undergraduate	Married	Currently employed	Mamprobi	Ashiedu Keteke	Greater Accra	Greater Accra	Greater Accra	3	Just enough money	2	1	1	Yes	Negative		Yes		No		No	Yes	No	Moderate	Wear face mask to school, use sanitizer at school,	Small	Always in the room	Small	Wear mask and use sanitizer at school	Yes	No		Yes	Yes	Agree	Strongly Agree	Strongly Agree	Strongly disagree	Neither agree or disagree	Strongly disagree	Strongly disagree	Strongly disagree	Neither agree or disagree	Strongly disagree	Strongly disagree	Yes	Yes
30-39	Female	Christian	SSS/SHS	Never married	Not currently employed	Teshie	Lejorkuku klorwo	Greater Accra	Greater Accra	Greater Accra	21	Just enough money	1	0	1	No		Yes	Yes		No		Don't know/Can't tell	Don't know/Can't tell	No	Small	Because she goes to school and play with friends	Small	Getting exposed with friends is a big factor	Moderate	If there's no provision for enough hygienic materials	Yes	Yes	Wearing of nose mask, proper washing hands under running water, keeping our distance, using hand sanitizer regularly etc.	Yes	Yes	Agree	Strongly Agree	Agree	Agree	Neither agree or disagree	Disagree	Neither agree or disagree	Strongly Agree	Disagree	Neither agree or disagree	Neither agree or disagree	Yes	Yes
40-49	Male	Christian	Undergraduate	Married	Currently employed	Ablekuma	Ablekuma South	Greater Accra	Greater Accra	Greater Accra	40	Less money than you need	2	0	2	Yes	Negative		Yes		No		No	Yes	Don't know/Can't tell	Moderate	Everyone hss the chance of getying covid irrespective of ehere uiu stay or live	Great	Because most people do not adhere to the safety protocols especially the wearing of the nose masks	Moderate	Because covid protocols are adhered to	Yes	No		Yes	No	Agree	Disagree	Disagree	Agree	Agree	Disagree	Strongly disagree	Neither agree or disagree	Strongly Agree	Disagree	Agree	Yes	No
30-39	Female	Christian	Undergraduate	Married	Currently employed	Adenta		Greater Accra	Greater Accra	Greater Accra	4	Just enough money	4	1	3	Yes	Positive				Yes	Child (Son/daughter)	No	No	Yes	Moderate	Visitors do come to the house	Small	Interaction with the community is less	Great	You can not vouch for other children	Yes	No		Yes	Yes	Agree	Agree	Agree	Neither agree or disagree	Disagree	Disagree	Disagree	Agree	Disagree	Strongly disagree	Strongly disagree	Yes	No
30-39	Male	Christian	Undergraduate	Married	Currently employed	Legon	Accra metropolitan	Greater Accra	Greater Accra	Greater Accra	1	Just enough money	1	1	0	No		No		I don't experience any symptoms	No		No	Yes	No	No risk at all	We believe in divine health from the Holy Spirit	No risk at all	Cases are rare where he is	No risk at all	Cases are rare where he is	Yes	No		Yes	Yes	Neither agree or disagree	Neither agree or disagree	Neither agree or disagree	Neither agree or disagree	Neither agree or disagree	Neither agree or disagree	Neither agree or disagree	Agree	Strongly Agree	Neither agree or disagree	Neither agree or disagree	Yes	No
30-39	Male	Christian	Undergraduate	Married	Currently employed	Michel Camp	Kpone katamanso	Greater Accra	Greater Accra	Greater Accra	8	Less money than you need	3	3	0	Yes	Negative	Don't know/Can't tell			No		Don't know/Can't tell	Yes	No	Small	I'm told Children below 10yrs are at lower risk of contracting COVID-19.	Small	I'm told Children below 10yrs are at lower risk of contracting COVID-19.	Small	I'm told Children below 10yrs are at lower risk of contracting COVID-19.	Yes	No		Yes	Yes	Neither agree or disagree	Agree	Neither agree or disagree	Neither agree or disagree	Neither agree or disagree	Agree	Strongly disagree	Neither agree or disagree	Strongly disagree	Strongly disagree	Neither agree or disagree	Yes	Yes
50-59	Female	Christian	Undergraduate	Married	Currently employed	Accra	ASHALE BOTWE	Greater Accra	Greater Accra	Greater Accra	13	Just enough money	1	0	3	No		Don't know/Can't tell			No		No	No	No	No risk at all	NONE OF HER PARENTS HAVE BEEN DIAGNOSED	No risk at all	ALWAYS AT HOME	Great	I DONT KNOW STATUS OF OTHER CHILDREN	Yes	No		Yes	Yes	Agree	Strongly Agree	Strongly Agree	Strongly Agree	Neither agree or disagree	Neither agree or disagree	Disagree	Strongly Agree	Disagree	Disagree	Disagree	Yes	Yes
50-59	Male	Christian	Undergraduate	Married	Currently employed	SOMANYA	Yilo Krobo	Eastern	Eastern	Eastern	1	Just enough money	4	4	0	Yes					No		No	No	No	No risk at all	vaccinated against covid	No risk at all	vaccinated	No risk at all	vaccinated	Yes	No		Yes	Yes	Neither agree or disagree	Disagree	Disagree	Strongly disagree	Neither agree or disagree	Strongly disagree	Strongly disagree	Agree	Neither agree or disagree	Neither agree or disagree	Neither agree or disagree	Yes	Yes
40-49	Male	Christian	Undergraduate	Married	Currently employed	Accra	Adentan	Greater Accra	Greater Accra	Greater Accra	5	Just enough money	2	1	1	Yes	Negative		Yes	Nugguchi Legon	No		No	Yes	No	No risk at all		Moderate		Moderate		Yes	No		Yes	No	Agree	Agree	Agree	Strongly disagree	Strongly disagree	Strongly disagree	Strongly disagree	Agree	Strongly disagree	Strongly disagree	Strongly disagree	Yes	Yes
40-49	Female	Christian	Undergraduate	Married	Currently employed	Accra		Greater Accra	Greater Accra	Greater Accra	4	Just enough money	4	0	4	No		Yes	No		No		No	Yes	Yes	No risk at all	We are home alone, no visitors.	No risk at all	They do not go out.	Great	School and class is densely populated with children coming from different places.	Yes	No		Yes	Yes	Disagree	Strongly disagree	Agree	Disagree	Neither agree or disagree	Disagree	Strongly disagree	Disagree	Disagree	Strongly disagree	Strongly disagree	Yes	Yes
30-39	Female	Christian	Undergraduate	Married	Currently employed	Accra lapaz	Ayawaso	Greater Accra	Greater Accra	Greater Accra	30	Less money than you need	5	1	4	Yes	Negative		Yes		No		No	Yes	No	No risk at all	Have measures to protect us against covid.	No risk at all	My kids are always in doors.	Moderate	The school has put a lot of measures in place to control covid.	Yes	No		Yes	Don't know/Can't tell	Neither agree or disagree	Neither agree or disagree	Neither agree or disagree	Neither agree or disagree	Neither agree or disagree	Agree	Neither agree or disagree	Agree	Strongly Agree	Neither agree or disagree	Neither agree or disagree	No	No
50-59	Female	Christian	Undergraduate	Married	Currently employed	Somanya	Yilo Krobo municipal	Eastern	Eastern	Eastern	1	Just enough money	3	1	2	No		Yes	Yes		No		No	No	No	Small	They always protect themselves by wearing nose mask, distancing themselves from people they come in contact with, washing hands often and using sanitizers	Small	same as Ans. 24	Small	same as Ans. 24	Yes	No		Yes	Yes	Agree	Agree	Strongly disagree	Neither agree or disagree	Strongly disagree	Strongly disagree	Strongly disagree	Neither agree or disagree	Strongly Agree	Strongly disagree	Neither agree or disagree	Yes	Yes
30-39	Female	Christian	Undergraduate	Married	Currently employed	Madina	Adentan contituency	Greater Accra	Greater Accra	Greater Accra	15	Less money than you need	3	1	2	No		No		Am not psychologically prepared to k k ow my status	No		No	No	No	Small	All protocols are duely followed	Small	Follow protocols	Small	Protocols are put in place	Yes	No		Yes	Yes	Strongly disagree	Strongly disagree	Strongly disagree	Neither agree or disagree	Strongly disagree	Strongly disagree	Strongly disagree	Strongly Agree	Strongly Agree	Strongly disagree	Strongly disagree	Yes	No
30-39	Male	Christian	Undergraduate	Married	Currently employed			Eastern	Eastern	Eastern	1	Just enough money	0	0	0	No		Yes	Yes		No		No	No	No	No risk at all		No risk at all		No risk at all		Yes	Yes		Yes	Yes	Agree	Agree	Agree	Disagree	Disagree	Disagree	Disagree	Neither agree or disagree	Neither agree or disagree	Neither agree or disagree	Neither agree or disagree	Yes	Yes
30-39	Female	Christian	SSS/SHS	Married	Currently employed	Haatso	GA East	Greater Accra	Greater Accra	Greater Accra	11	Just enough money	1	0	1	No		Yes	Yes		No		Don't know/Can't tell	Don't know/Can't tell	No	No risk at all		No risk at all		Small		Yes	No		Yes	Don't know/Can't tell	Agree	Strongly Agree	Neither agree or disagree	Strongly disagree	Strongly disagree	Strongly disagree	Strongly disagree	Strongly Agree	Strongly Agree	Strongly disagree	Strongly disagree	Yes	Yes
40-49	Female	Islam	Undergraduate	Married	Currently employed	Kasoa	Awutu Effutu	Central	Central	Central	12	Less money than you need	2	1	1	No		No		I am not showing symtoms	Yes	Spouse	Yes	Yes	Don't know/Can't tell	No risk at all		No risk at all		Great	They are in boarding school	Yes	No		Yes	Yes	Strongly Agree	Strongly Agree	Strongly Agree	Strongly Agree	Neither agree or disagree	Neither agree or disagree	Neither agree or disagree	Agree	Strongly disagree	Strongly disagree	Strongly disagree	No	Yes
40-49	Male	Christian	Undergraduate	Married	Currently employed	Accra	Ga North	Greater Accra	Greater Accra	Greater Accra	8	Just enough money	2	1	1	No		Yes	Yes		No		No	Yes	No	No risk at all	Visitors adhere to protocols	No risk at all	Isolated families	Moderate	People freely enter and exit offices	Yes	No		Yes	Yes	Strongly Agree	Strongly Agree	Strongly Agree	Strongly disagree	Strongly disagree	Strongly disagree	Strongly disagree	Neither agree or disagree	Strongly Agree	Strongly disagree	Strongly disagree	Yes	Yes
40-49	Male	Christian	Undergraduate	Married	Currently employed	Awukugwa	Okere District	Eastern	Eastern	Eastern	2	Less money than you need	5	2	3	No		Yes	No		No		No	No	No	No risk at all	No one has been diagnosed yet	Small	They don't usually go out to town alone or play with kids around	Moderate	Many children meeting from backgrounds that are not known to me.	Yes	No		Yes	No	Agree	Agree	Neither agree or disagree	Disagree	Neither agree or disagree	Agree	Disagree	Disagree	Disagree	Strongly disagree	Strongly disagree	Yes	Yes
30-39	Male	Christian	Undergraduate	Married	Currently employed	Somanya	Yilo Krobo Municipality	Eastern	Eastern	Eastern	1	Just enough money	2	2	0	No		Yes	Yes		No		No	Yes	No	No risk at all	I stay here alone	No risk at all	My children do not stay with me	Moderate	Their School is very strict in enforcing the safety protocols	Yes	No		Yes	Yes	Disagree	Disagree	Disagree	Agree	Strongly Agree	Strongly Agree	Neither agree or disagree	Strongly Agree	Agree	Strongly Agree	Agree	Yes	Yes
30-39	Male	Christian	Undergraduate	Married	Currently employed	Somanya	Yilo Krobo Municipal Assembly	Eastern	Eastern	Eastern	1	Less money than you need	2	1	1	No		Yes	Yes		No		No	Don't know/Can't tell	No	Small	Because i dont allow them to play around anyhow	Small	i have educated them that there is a virus around so they are extra careful	Moderate	Bacause the covid protocols are somehow done at school	Yes	No		Yes	Yes	Agree	Agree	Neither agree or disagree	Agree	Disagree	Neither agree or disagree	Neither agree or disagree	Strongly Agree	Neither agree or disagree	Strongly disagree	Disagree	Yes	Yes
30-39	Female	Christian	Undergraduate	Married	Currently employed	Somanya	Yilo Krobo	Eastern	Eastern	Eastern	1	More money than you need	3	0	3	No		No		Breastfeeding	No		No	No	Don't know/Can't tell	No risk at all	Less people visit my house	Moderate	They don't play with neighborhood children	Great	Different children from different homes	Yes	No		Yes	Yes	Neither agree or disagree	Neither agree or disagree	Neither agree or disagree	Disagree	Agree	Agree	Neither agree or disagree	Neither agree or disagree	Strongly Agree	Neither agree or disagree	Neither agree or disagree	Yes	Yes
30-39	Female	Christian	SSS/SHS	Never married	Currently employed	Somanya	Yilo Krobo	Eastern	Eastern	Eastern	1	Less money than you need	0	0	0	No		Don't know/Can't tell			No		No	No	No	No risk at all	N/A	No risk at all	N/A	No risk at all	N/A	Yes	No		Yes	Don't know/Can't tell	Disagree	Strongly disagree	Disagree	Strongly disagree	Strongly disagree	Neither agree or disagree	Disagree	Strongly disagree	Strongly disagree	Strongly Agree	Neither agree or disagree	Yes	Dont know
30-39	Female	Christian	SSS/SHS	Married	Currently employed	Tema	Kpone Katamanso	Greater Accra	Greater Accra	Greater Accra	1	Just enough money	0	0	0	No		Yes	Yes		No		No	No	No	No risk at all	N/A	No risk at all	N/A	No risk at all	N/A	Yes	No		Don't know/Can't tell	Yes	Neither agree or disagree	Disagree	Neither agree or disagree	Neither agree or disagree	Agree	Agree	Agree	Neither agree or disagree	Agree	Neither agree or disagree	Neither agree or disagree	Yes	Yes
50-59	Male	Christian	Undergraduate	Married	Currently employed	Afienya	Ning-Prampram	Greater Accra	Greater Accra	Greater Accra	8	Just enough money	2	1	1	Yes	Negative				No		No	Yes	Don't know/Can't tell	Moderate	COVID-19 is something that can be acquired any time any where	Small	We do not have neighbours who visit us	Great	School is where kids mix and do not follow any propocol	Yes	No	we still adhere to the protocols	Yes	Yes	Strongly Agree	Strongly Agree	Strongly Agree	Strongly disagree	Strongly disagree	Strongly disagree	Strongly disagree	Strongly disagree	Strongly disagree	Strongly disagree	Strongly disagree	Yes	Yes
30-39	Female	Christian	Undergraduate	Married	Currently employed	Akweteymam	Yilo-Krobo	Eastern	Eastern	Eastern	1	Just enough money	3	0	3	No		Yes	No		No		No	No	Don't know/Can't tell	No risk at all	no risk at all because at Home they are restricted to mingle with people	No risk at all	less exposure to people	Great	at school they mingle with their peers, and the children come from different places	Yes	No		Yes	Yes	Agree	Agree	Agree	Disagree	Disagree	Disagree	Disagree	Disagree	Disagree	Disagree	Disagree	Yes	Yes
30-39	Male	Christian	Undergraduate	Married	Currently employed	Kumasi	Asokwa	Ashanti	Ashanti	Ashanti	2	Just enough money	3	1	2	Yes	Negative		Yes		No		Yes	Yes	No	Great	They aww school children	No risk at all	We don't go out and don't have people coming in and out of our home.	Great	Might not know which child or friend has rhe covid.	Yes	No		Yes	Yes	Disagree	Neither agree or disagree	Neither agree or disagree	Neither agree or disagree	Disagree	Strongly Agree	Strongly disagree	Agree	Disagree	Strongly disagree	Strongly disagree	No	Yes
30-39	Female	Christian	Undergraduate	Married	Currently employed	Hohoe	Hohoe	Volta	Volta	Other Regions	3	Just enough money	1	0	1	No		No		Not showing any s/s of the disease	No		Yes	Yes	No	Small	We live in a ventilated house	Small	She hardly go out of the house	Moderate	The class is spacious and they are abt 25 pupils	Yes	No		Yes	No	Neither agree or disagree	Agree	Agree	Disagree	Neither agree or disagree	Neither agree or disagree	Disagree	Disagree	Disagree	Disagree	Disagree	No	Yes
40-49	Male	Islam	Undergraduate	Married	Currently employed	Ashaiman	Ashaiman	Greater Accra	Greater Accra	Greater Accra	8	Less money than you need	2	2	0	No		Don't know/Can't tell	Yes	Not comfortable	No		Yes	Don't know/Can't tell	Don't know/Can't tell	No risk at all	Am always in masks when I go out, religiously uses the hand sanitizer and try following all the protocols to be safe and also goes with every member of the family.	Small	Children donâ€™t have playing grounds to play and get it. Children association is very low	Great	One can tell how the school is protecting the children	Yes	Yes	For me to that there is hope	Yes	Don't know/Can't tell	Agree	Agree	Agree	Agree	Strongly Agree	Disagree	Neither agree or disagree	Neither agree or disagree	Disagree	Strongly disagree	Strongly disagree	Yes	Yes
40-49	Male	Christian	Undergraduate	Widowed	Currently employed			Greater Accra	Greater Accra	Greater Accra	1	Less money than you need	3	0	3	No		No		I have been vaccinated	No		No	No	No	Small	They are at the village	Small	I have been vaccinated	Small	She is at thevillage	Yes	No		Yes	Yes	Disagree	Strongly Agree	Strongly Agree	Strongly disagree	Neither agree or disagree	Strongly disagree	Strongly disagree	Neither agree or disagree	Strongly disagree	Neither agree or disagree	Neither agree or disagree	Yes	Yes
40-49	Male	Christian	Undergraduate	Married	Currently employed	New Bortianor	Ga South	Greater Accra	Greater Accra	Greater Accra	10	Just enough money	4	2	2	No		Yes	Yes		No		No	No	No	No risk at all	Observe the protocols	No risk at all	Follow protocol	Small	Follow protocol	Yes	No		Yes	No	Agree	Neither agree or disagree	Agree	Agree	Disagree	Disagree	Agree	Neither agree or disagree	Agree	Strongly disagree	Strongly disagree	Yes	Yes
40-49	Male	Christian	Undergraduate	Married	Currently employed	Apedwa Junction	East Akim	Eastern	Eastern	Eastern	15	Less money than you need	3	1	2	No		No		I don't need it now	No		No	No	No	No risk at all	We live in our private residence and they are not allowed to interact with strangers, the protocols are strictly practiced	No risk at all	They don't engage with others	No risk at all	Their school strictly follow the COVID-19 Protocols	Yes	No		Yes	Yes	Strongly disagree	Strongly disagree	Neither agree or disagree	Agree	Neither agree or disagree	Neither agree or disagree	Neither agree or disagree	Strongly Agree	Strongly Agree	Strongly disagree	Neither agree or disagree	Yes	No
40-49	Male	Christian	Undergraduate	Married	Currently employed	Ejisu	Ejisu municipal	Ashanti	Ashanti	Ashanti	28	Just enough money	4	2	2	No		Yes	Yes		No		No	No	No	Small	They have less contact with a lot of people	Small	Theyâ€™re always indoors	Moderate	All protocols are respected at the school	Yes	No		Yes	Don't know/Can't tell	Neither agree or disagree	Neither agree or disagree	Neither agree or disagree	Neither agree or disagree	Disagree	Disagree	Neither agree or disagree	Neither agree or disagree	Disagree	Disagree	Disagree	Yes	Yes
30-39	Male	Christian	Undergraduate	Married	Currently employed	Dansoman	Ablekuma North	Greater Accra	Greater Accra	Greater Accra	29	Less money than you need	0	0	0	No		Don't know/Can't tell	No		No		No	No	No	No risk at all		No risk at all		No risk at all		Yes	No		Yes	No	Neither agree or disagree	Neither agree or disagree	Neither agree or disagree	Neither agree or disagree	Neither agree or disagree	Neither agree or disagree	Neither agree or disagree	Neither agree or disagree	Strongly Agree	Strongly disagree	Neither agree or disagree	No	Yes
30-39	Female	Christian	SSS/SHS	Informal/living together	Currently employed	BANANA INN	ABLEKUMA CENTRAL	Greater Accra	Greater Accra	Greater Accra	1	Just enough money	2	1	1	No		No		NOTHING	No		Don't know/Can't tell	Don't know/Can't tell	Don't know/Can't tell	No risk at all	BECAUSE YOU'VE NOT HEARD ANYONE HAVING COVID-19 THAT YOU OF	No risk at all	YOU DON'T BELIEVE IT IS THERE	Small	BECAUSE THEY PLAY WITH DIFFERENT CHILDREN	Yes	Yes	NOTHING	Don't know/Can't tell	Yes	Neither agree or disagree	Strongly Agree	Strongly disagree	Neither agree or disagree	Neither agree or disagree	Disagree	Strongly Agree	Neither agree or disagree	Neither agree or disagree	Disagree	Strongly disagree	Yes	Dont know
50-59	Female	Christian	SSS/SHS	Married	Currently employed	ADABRAKA	OSU KLOTEY	Greater Accra	Greater Accra	Greater Accra	50	Just enough money	5	3	2	No		No		BECAUSE I WASH MY HANDS AND SANITIZE MY HANDS. I AVOID SHAKING HANDS.	No		No	No	No	No risk at all	WE ARE ALL SAFE.	No risk at all	WE ARE SAFE	No risk at all	BECAUSE THEY MASK UP	Yes	No		Yes	Yes	Agree	Agree	Agree	Disagree	Strongly disagree	Neither agree or disagree	Neither agree or disagree	Agree	Strongly disagree	Strongly disagree	Strongly disagree	No	Yes
20-29	Male	Christian	Undergraduate	Never married	Not currently employed	Dansoman	Ablekuma West	Greater Accra	Greater Accra	Greater Accra	14	Just enough money	0	0	0	No		No		I am not interested	No		No	Yes	No	Small	The home is quite a restricted area and the child has a good immune system	Moderate	Social gathering is an avenue to be infected	Moderate	In as much as measures may be ensured, children come in contact with others from different localities.	Yes	No		Yes	Yes	Neither agree or disagree	Neither agree or disagree	Disagree	Neither agree or disagree	Strongly disagree	Strongly disagree	Strongly disagree	Disagree	Agree	Strongly disagree	Strongly disagree	Yes	No
60 and above	Female	Christian	Middle	Widowed	Currently employed	BUKUM	ACCRA	Greater Accra	Greater Accra	Greater Accra	60	Less money than you need	2	2	0	No		Yes	Yes		No		No	No	No	No risk at all	THEY ARE ALWAYS CAREFUL	No risk at all	THEY ARE ALWAYS CAREFUL	No risk at all	THEY ARE ALWAYS CAREFUL	Yes	No	NOTHING	Don't know/Can't tell	Yes	Neither agree or disagree	Disagree	Neither agree or disagree	Neither agree or disagree	Agree	Neither agree or disagree	Disagree	Disagree	Strongly disagree	Strongly disagree	Neither agree or disagree	Yes	Yes
40-49	Male	Christian	SSS/SHS	Married	Currently employed	ACCRA	Ablekuma West	Greater Accra	Greater Accra	Greater Accra	10	Less money than you need	4	2	2	Yes	Negative				No		No	No	Yes	Small	Schooling	Small	Due to schooling	Small		Yes	No		Yes	Yes	Disagree	Strongly disagree	Disagree	Neither agree or disagree	Strongly disagree	Strongly Agree	Strongly disagree	Strongly Agree	Neither agree or disagree	Neither agree or disagree	Neither agree or disagree	Yes	Yes
50-59	Male	Christian	SSS/SHS	Married	Currently employed	MAMPROBI	ACCRA	Greater Accra	Greater Accra	Greater Accra	10	Just enough money	2	2	0	No		Yes	No		No		No	No	No	No risk at all	THEY FOLLOW THE COVID-19 PROTOCOL	Moderate	THEY PLAY WITH OTHER CHILDREN SO IS LIKELY THEY CAN HAVE IT	Moderate	BECAUSE THEY PLAY WITH OTHER CHILDREN	Yes	No		Yes	Yes	Strongly disagree	Strongly disagree	Strongly disagree	Disagree	Strongly Agree	Strongly Agree	Strongly Agree	Neither agree or disagree	Strongly disagree	Strongly disagree	Strongly disagree	Yes	Yes
60 and above	Female	Christian	JSS/JHS	Separated	Currently employed	AGEGE	ACCRA	Greater Accra	Greater Accra	Greater Accra	2	Just enough money	2	0	2	No		Don't know/Can't tell	No	BECAUSE WILL NOT REALLY HAVE TIME	No		No	No	No	No risk at all	COVID-19 PROTOCOL IS ALWAYS OBSERVES	Small	THEY FOLLOW THE COVID-19 PROTOCOL	No risk at all	THEY FOLLOW THE COVID-19 PROTOCOL	Yes	No		Don't know/Can't tell	Yes	Neither agree or disagree	Neither agree or disagree	Disagree	Neither agree or disagree	Neither agree or disagree	Disagree	Strongly disagree	Neither agree or disagree	Disagree	Disagree	Strongly disagree	Dont know	Yes
40-49	Male	Christian	SSS/SHS	Married	Currently employed	WEIJA	ACCRA	Greater Accra	Greater Accra	Greater Accra	9	Less money than you need	2	0	2	Yes	Negative				No		No	No	No	Small	THEY ARE MOSTLY IM THE HOUSE	No risk at all	HAVEN'T HEARD OF ANYONE WITH COVID-19	No risk at all	THEY ARE NOT MANY IN THE SCHOOL AND THEY FOLLOW THE COVID-19 PROTOCOL	Yes	No		No	Yes	Strongly disagree	Neither agree or disagree	Neither agree or disagree	Disagree	Strongly Agree	Disagree	Neither agree or disagree	Strongly Agree	Strongly Agree	Strongly Agree	Strongly Agree	Yes	No
30-39	Male	No religion	SSS/SHS	Informal/living together	Currently employed	Adabraka	Korley klottey	Greater Accra	Greater Accra	Greater Accra	35	Less money than you need	0	0	0	No		Don't know/Can't tell	No	Nothing	No		No	No	No	No risk at all	I wear nose mask and use the sanitizer	No risk at all	Because no one is diagnosed with that in the neighbourhood	No risk at all		Yes	No		Yes	Yes	Strongly Agree	Strongly Agree	Strongly Agree	Strongly Agree	Neither agree or disagree	Strongly disagree	Strongly Agree	Strongly Agree	Strongly Agree	Strongly Agree	Strongly Agree	No	No
30-39	Male	Islam	SSS/SHS	Married	Currently employed	MAMPROBI	ACCRA	Greater Accra	Greater Accra	Greater Accra	3	Just enough money	3	2	1	Yes	Negative				No		No	Don't know/Can't tell	Don't know/Can't tell	No risk at all	BECAUSE THEY FOLLOW THE COVID-19 PROTOCOL	No risk at all	INDOORS MOSTLY	No risk at all	BECAUSE THEY FOLLOW THE COVID-19 PROTOCOL	Yes	No	NOTHING	Yes	Yes	Strongly Agree	Strongly Agree	Agree	Neither agree or disagree	Disagree	Disagree	Strongly Agree	Agree	Strongly disagree	Strongly disagree	Strongly disagree	Yes	Yes
50-59	Male	Christian	JSS/JHS	Married	Currently employed	KORLE WURKO	ACCRA	Greater Accra	Greater Accra	Greater Accra	4	Less money than you need	2	1	1	Yes	Negative				No		No	No	No	No risk at all	THEY FOLLOW THE COVID-19 PROTOCOL	No risk at all	THEY OBSERVES THE COVID-19 PROTOCOL	No risk at all	THEY OBSERVES THE COVID-19 PROTOCOL	Yes	No		No	Yes	Disagree	Neither agree or disagree	Neither agree or disagree	Disagree	Strongly Agree	Strongly disagree	Disagree	Disagree	Strongly disagree	Neither agree or disagree	Disagree	Yes	Yes
60 and above	Female	Christian	Primary	Widowed	Not currently employed	JAMESTOWN	ACCRA METRO	Greater Accra	Greater Accra	Greater Accra	60	Less money than you need	5	1	4	Yes	Dont Know/Did not receive the results				No		No	No	Don't know/Can't tell	Small	BECAUSE ITS AB AIRBORNE DISEASE	Small	IT'S AN AIRBORNE DISEASE	Small	IT'S AN AIRBORNE DISEASE	Yes	No		Don't know/Can't tell	Yes	Strongly disagree	Neither agree or disagree	Disagree	Neither agree or disagree	Strongly disagree	Disagree	Disagree	Strongly Agree	Strongly Agree	Strongly Agree	Agree	Dont know	Yes
50-59	Female	Christian	JSS/JHS	Widowed	Currently employed	ADABRAKA	ACCRA METRO	Greater Accra	Greater Accra	Greater Accra	40	Just enough money	2	0	2	Yes	Negative				No		No	No	No	No risk at all	MOSTLY INDOORS	No risk at all	MOSTLY INDOORS	Small	BECAUSE THEY PLAY WITH OTHER CHILDREN	Yes	No		Don't know/Can't tell	Yes	Strongly disagree	Neither agree or disagree	Disagree	Disagree	Disagree	Disagree	Neither agree or disagree	Disagree	Strongly disagree	Disagree	Disagree	Yes	Yes
30-39	Male	Christian	JSS/JHS	Married	Currently employed	AMAMOMO	ACCRA METRO	Greater Accra	Greater Accra	Greater Accra	10	Less money than you need	5	3	2	Yes	Dont Know/Did not receive the results				No		No	No	No	No risk at all	WE FOLLOW THE COVID-19 PROTOCOL	No risk at all	INDOORS MOSTLY	No risk at all	BECAUSE THEY OBSERVES THE COVID-19 PROTOCOL	Yes	No		No	Yes	Neither agree or disagree	Agree	Neither agree or disagree	Neither agree or disagree	Strongly disagree	Agree	Neither agree or disagree	Neither agree or disagree	Strongly disagree	Strongly disagree	Strongly disagree	Yes	Yes
60 and above	Female	Christian	No formal education	Widowed	Not currently employed	NORTH KANESHIE	ACCRA METRO	Greater Accra	Greater Accra	Greater Accra	3	Just enough money	2	1	1	No		Yes	Yes		No		No	Don't know/Can't tell	Don't know/Can't tell	No risk at all	THEY OBSERVES THE COVID-19 PROTOCOL L	No risk at all	THEY FOLLOW THE COVID-19 PROTOCOL	No risk at all	THEY FOLLOW THE COVID-19 PROTOCOL	Yes	No		Yes	Yes	Neither agree or disagree	Disagree	Neither agree or disagree	Neither agree or disagree	Disagree	Neither agree or disagree	Neither agree or disagree	Disagree	Disagree	Strongly disagree	Neither agree or disagree	Yes	Yes
30-39	Female	Christian	No formal education	Never married	Not currently employed	JAMESTOWN	ACCRA METRO	Greater Accra	Greater Accra	Greater Accra	33	Less money than you need	1	1	1	No		Yes	No		No		No	No	No	No risk at all	THEY OBSERVES THE COVID-19 PROTOCOL	No risk at all	THEY OBSERVES THE COVID-19 PROTOCOL	No risk at all	THEY OBSERVES THE COVID-19 PROTOCOL	Yes	No		No	Yes	Neither agree or disagree	Disagree	Disagree	Agree	Neither agree or disagree	Neither agree or disagree	Disagree	Neither agree or disagree	Disagree	Strongly disagree	Disagree	Yes	Yes
20-29	Female	Christian	SSS/SHS	Never married	Currently employed	LATERBIOKOSHIE	ABLEKUMA CENTRAL	Greater Accra	Greater Accra	Greater Accra	12	Just enough money	1	0	1	No		Don't know/Can't tell	No	HAVEN'T THOUGHT ABOUT IT	No		No	No	No	No risk at all	BECAUSE SHE FOLLOW THE COVID-19 PROTOCOL	No risk at all	MOSTLY INDOORS	No risk at all	SHE FOLLOWS THE COVID-19 PROTOCOL	Yes	No		Don't know/Can't tell	Yes	Agree	Agree	Agree	Neither agree or disagree	Neither agree or disagree	Neither agree or disagree	Neither agree or disagree	Disagree	Strongly disagree	Neither agree or disagree	Strongly disagree	Yes	Yes
20-29	Female	Islam	No formal education	Never married	Not currently employed	AGBOGLOSHIE	ACCRA METRO	Greater Accra	Greater Accra	Greater Accra	17	Less money than you need	4	4	0	Yes	Dont Know/Did not receive the results				No		No	No	No	No risk at all	THEY KEEP COVID-19 PROTOCOL	No risk at all	THEY FOLLOW COVID-19 PROTOCOL	No risk at all	THEY FOLLOW COVID-19 PROTOCOL	Yes	No		Don't know/Can't tell	Yes	Neither agree or disagree	Neither agree or disagree	Neither agree or disagree	Neither agree or disagree	Neither agree or disagree	Neither agree or disagree	Strongly disagree	Disagree	Neither agree or disagree	Strongly Agree	Strongly Agree	Yes	No
40-49	Female	Christian	JSS/JHS	Never married	Currently employed	AKOTOLANTEY	ACCRA METRO	Greater Accra	Greater Accra	Greater Accra	15	Less money than you need	6	1	5	Yes	Negative				No		Don't know/Can't tell	No	Yes	Small	THEY GO OUT TO PLAY WITH OTHER CHILDREN	Small	THEY PLAY WITH OTHER CHILDREN	No risk at all	THEY OBSERVES THE COVID-19 PROTOCOL	Yes	No		Don't know/Can't tell	Yes	Neither agree or disagree	Agree	Agree	Neither agree or disagree	Neither agree or disagree	Neither agree or disagree	Disagree	Disagree	Strongly disagree	Strongly disagree	Strongly disagree	Yes	Yes
40-49	Female	Christian	JSS/JHS	Informal/living together	Currently employed	OKPONGORBU	ACCRA METRO	Greater Accra	Greater Accra	Greater Accra	30	Less money than you need	1	1	0	No		Yes	No		No		No	No	No	No risk at all	NOTHING	No risk at all	NOTHING	No risk at all	HE FOLLOWS THE COVID-19 PROTOCOL	Yes	No	NOTHING	Don't know/Can't tell	Yes	Disagree	Disagree	Disagree	Disagree	Neither agree or disagree	Disagree	Agree	Agree	Strongly disagree	Neither agree or disagree	Disagree	Dont know	No
30-39	Male	Christian	Undergraduate	Married	Currently employed	Sra - Somanya	Yilo Krobo	Eastern	Eastern	Eastern	1	Just enough money	3	2	1	Yes	Negative				No		No	Yes	Don't know/Can't tell	Small	The chances of infection at home is small because the entire family tries as much as possible to adhere to all the safety protocols of Covid 19. However, since there is no absolute certainty with movements around the community and commuting from one place to the other, as well as various human interactions, I believe there could still be a slight chance of a child getting infected at home.	Small	To the extent that the entire population of the community/neighborhood isn't fully vaccinated, there will always be some chance of infection within the community.	Small	To the extent that the entire students at the school the children attend are not fully vaccinated, there is a chance of infection at school. I am however unable to assess the level of the risk as to whether it is small, 2 or great.	Yes	No		Yes	Yes	Disagree	Agree	Agree	Disagree	Neither agree or disagree	Disagree	Neither agree or disagree	Disagree	Strongly Agree	Neither agree or disagree	Neither agree or disagree	Yes	Yes
30-39	Female	Christian	Undergraduate	Married	Currently employed	Amasaman	Ga West	Greater Accra	Greater Accra	Greater Accra	4	Less money than you need	3	0	2	No		Yes	Yes		No		No	Yes	No	No risk at all	They wear mask everytime	No risk at all	they don't go out	Small	they sometimes remove their mask	Yes	No	Hand washing	Yes	Yes	Agree	Agree	Disagree	Strongly disagree	Disagree	Disagree	Strongly disagree	Agree	Disagree	Disagree	Agree	Yes	Yes
40-49	Male	Islam	Primary	Divorced	Not currently employed	AKOTOLANTEY	ACCRA METRO	Greater Accra	Greater Accra	Greater Accra	40	Less money than you need	2	0	2	No		Yes	No		No		No	No	No	No risk at all	THEY FOLLOW THE COVID-19 PROTOCOL	Small	THEY PLAY WITH OTHER CHILDREN	No risk at all	THEY FOLLOW COVID-19 PROTOCOL	Yes	No		Don't know/Can't tell	Don't know/Can't tell	Disagree	Strongly disagree	Strongly disagree	Neither agree or disagree	Disagree	Disagree	Agree	Disagree	Strongly disagree	Disagree	Disagree	Dont know	Yes
30-39	Female	Christian	SSS/SHS	Married	Currently employed	AKWEI STREET	ACCRA METRO	Greater Accra	Greater Accra	Greater Accra	32	Just enough money	4	2	2	Yes	Dont Know/Did not receive the results	Yes	Yes		No		Don't know/Can't tell	Don't know/Can't tell	Don't know/Can't tell	Small	BECAUSE THEY PLAY WITH OTHER CHILDREN	Great	BECAUSE THEY PLAY WITH OTHER CHILDREN	Great	BECAUSE THEY ARE MANY IN THE CLASS ROOM	Yes	No		Yes	Yes	Neither agree or disagree	Neither agree or disagree	Neither agree or disagree	Neither agree or disagree	Strongly Agree	Neither agree or disagree	Disagree	Strongly disagree	Disagree	Strongly disagree	Neither agree or disagree	Yes	Yes
40-49	Female	Christian	SSS/SHS	Informal/living together	Currently employed	OKPONGOBU	ACCRA METRO	Greater Accra	Greater Accra	Greater Accra	45	Less money than you need	2	1	1	No		Yes	No		No		No	No	No	No risk at all	BECAUSE THEY ARE MOSTLY INDOORS	No risk at all	THE NEIGHBORHOOD IS SAFE	No risk at all	THEY FOLLOW THE COVID-19 PROTOCOL	Yes	No		Don't know/Can't tell	Yes	Neither agree or disagree	Disagree	Neither agree or disagree	Neither agree or disagree	Strongly Agree	Disagree	Neither agree or disagree	Strongly disagree	Strongly disagree	Disagree	Neither agree or disagree	Yes	Yes
40-49	Female	Christian	JSS/JHS	Never married	Currently employed	PALLADIUM	ACCRA METRO	Greater Accra	Greater Accra	Greater Accra	40	Less money than you need	1	1	0	No		No		NOTHING	No		No	Don't know/Can't tell	No	No risk at all	NOTHING	No risk at all	THE NEIGHBORHOOD IS SAFE	No risk at all	THEY FOLLOW THE COVID-19 PROTOCOL	Yes	No		Don't know/Can't tell	Don't know/Can't tell	Disagree	Disagree	Neither agree or disagree	Neither agree or disagree	Neither agree or disagree	Neither agree or disagree	Neither agree or disagree	Neither agree or disagree	Disagree	Disagree	Neither agree or disagree	Yes	No
30-39	Female	Christian	Undergraduate	Married	Currently employed	Tema	TMA	Greater Accra	Greater Accra	Greater Accra	8	Just enough money	2	1	1	No		Yes	Yes		No		No	No	No	No risk at all		No risk at all	They are indoor	Moderate	There are prevention protocols at school but children like to play	No	Yes		Yes	Yes	Neither agree or disagree	Disagree	Disagree	Neither agree or disagree	Neither agree or disagree	Neither agree or disagree	Neither agree or disagree	Disagree	Disagree	Strongly disagree	Strongly disagree	Yes	Dont know
50-59	Female	Christian	Middle	Separated	Not currently employed	DOME	ACCRA	Greater Accra	Greater Accra	Greater Accra	3	Less money than you need	1	1	0	No		No	No	YOU DON'T TRUST THE GOVERNMENT	Yes	SISTER	Yes	No	No	No risk at all	THEY FOLLOW THE COVID-19 PROTOCOL	No risk at all	WE'VE NOT RECORD A COVID-19 CASE IN THE NEIGHBORHOOD	No risk at all	THEY FOLLOW THE COVID-19 PROTOCOL	Yes	No		Yes	Yes	Strongly Agree	Agree	Disagree	Neither agree or disagree	Agree	Disagree	Neither agree or disagree	Neither agree or disagree	Disagree	Disagree	Disagree	No	No
50-59	Female	Islam	No formal education	Widowed	Not currently employed	ZONGO LANE	ACCRA	Greater Accra	Greater Accra	Greater Accra	55	Less money than you need	1	1	0	No		Yes	No		No		No	No	No	No risk at all	THEY FOLLOW THE COVID-19 PROTOCOL	No risk at all	HAVE NOT HEARD A VICTIM IN THE NEIGHBORHOOD	No risk at all	THEY FOLLOW THE COVID-19 PROTOCOL	Yes	No		Don't know/Can't tell	Yes	Disagree	Neither agree or disagree	Neither agree or disagree	Neither agree or disagree	Neither agree or disagree	Neither agree or disagree	Neither agree or disagree	Disagree	Strongly disagree	Neither agree or disagree	Neither agree or disagree	No	Yes
30-39	Female	Christian	SSS/SHS	Never married	Currently employed	ZION STREET	ACCRA METRO	Greater Accra	Greater Accra	Greater Accra	30	Less money than you need	1	0	1	Yes	Negative				No		No	No	No	No risk at all	WE FOLLOW THE COVID-19 PROTOCOL	No risk at all	THERE'S NO RECORD OF SUCH	No risk at all	THE FOLLOW THE COVID-19 PROTOCOL	Yes	No		Don't know/Can't tell	Don't know/Can't tell	Agree	Agree	Agree	Neither agree or disagree	Agree	Disagree	Neither agree or disagree	Agree	Disagree	Disagree	Strongly disagree	Yes	Yes
40-49	Female	Christian	JSS/JHS	Divorced	Currently employed	OSU	ACCRA	Greater Accra	Greater Accra	Greater Accra	3	Just enough money	3	1	2	Yes	Negative				No		No	No	Don't know/Can't tell	No risk at all	WE ALL HAVE TESTED AND IS NEGATIVE	Small	WE ARE NOT MANY IN THE HOUSE	No risk at all	THEY FOLLOW THE COVID-19 PROTOCOL	Yes	No		Don't know/Can't tell	Yes	Agree	Agree	Neither agree or disagree	Neither agree or disagree	Strongly Agree	Agree	Strongly disagree	Strongly disagree	Strongly disagree	Strongly disagree	Neither agree or disagree	Yes	Yes
60 and above	Female	Christian	Middle	Separated	Currently employed	LABADI APARPA	ACCRA	Greater Accra	Greater Accra	Greater Accra	49	Less money than you need	1	0	1	Yes	Negative				No		No	No	No	No risk at all	MOSTLY INDOORS	No risk at all	MOSTLY INDOORS	Small	IS A COMPOUND AND THEY PLAY WITH OTHER CHILDREN	Yes	No		Don't know/Can't tell	Yes	Agree	Agree	Neither agree or disagree	Neither agree or disagree	Neither agree or disagree	Disagree	Neither agree or disagree	Strongly Agree	Strongly disagree	Disagree	Neither agree or disagree	Yes	Yes
60 and above	Female	Islam	JSS/JHS	Widowed	Currently employed	ODORKOR	ACCRA	Greater Accra	Greater Accra	Greater Accra	15	Less money than you need	4	3	1	No		Yes	No		No		No	No	No	No risk at all	WE FOLLOW THE COVID-19 PROTOCOL	No risk at all	MOSTLY INDOORS	Small	BECAUSE THEY PLAY WITH OTHER CHILDREN	Yes	No		Don't know/Can't tell	Yes	Disagree	Agree	Neither agree or disagree	Neither agree or disagree	Strongly Agree	Agree	Neither agree or disagree	Disagree	Strongly disagree	Strongly disagree	Strongly disagree	Yes	Yes
20-29	Female	Christian	Primary	Informal/living together	Currently employed	ASERE	ACCRA	Greater Accra	Greater Accra	Greater Accra	12	Less money than you need	1	1	0	No		Yes	No		No		No	No	No	No risk at all	WE FOLLOW THE COVID-19 PROTOCOL	No risk at all	WE MAKE SURE HE FOLLOW THE COVID-19 PROTOCOL	No risk at all	THEY FOLLOW THE COVID-19 PROTOCOL	Yes	Yes		Don't know/Can't tell	Yes	Agree	Disagree	Agree	Neither agree or disagree	Disagree	Disagree	Agree	Disagree	Strongly disagree	Strongly disagree	Strongly disagree	Yes	Yes
30-39	Female	Christian	JSS/JHS	Married	Currently employed	PALLADIUM	ACCRA	Greater Accra	Greater Accra	Greater Accra	33	Just enough money	4	2	2	No		Yes	Yes		No		No	Don't know/Can't tell	Don't know/Can't tell	No risk at all	BECAUSE THERE'S NO RECORD OF COVID-19 IN THE HOUSE	No risk at all	NOTHING	No risk at all	THEY FOLLOW THE COVID-19 PROTOCOL	Yes	No		No	Yes	Agree	Agree	Neither agree or disagree	Neither agree or disagree	Disagree	Disagree	Disagree	Neither agree or disagree	Strongly disagree	Disagree	Disagree	Yes	Yes
20-29	Female	Christian	SSS/SHS	Married	Currently employed	ART CENTER	ACCRA	Greater Accra	Greater Accra	Greater Accra	2	Just enough money	2	1	1	No		Yes	Yes		No		No	No	No	No risk at all	HAVE NOT HEARD A COVID-19 CASE I	No risk at all	HAVE NOT HEARD OF COVID-19 CASES	No risk at all	THEY FOLLOW THE COVID-19 PROTOCOL	Yes	No		Don't know/Can't tell	Don't know/Can't tell	Agree	Neither agree or disagree	Neither agree or disagree	Neither agree or disagree	Agree	Neither agree or disagree	Neither agree or disagree	Agree	Disagree	Neither agree or disagree	Neither agree or disagree	Yes	Yes
30-39	Female	Islam	Undergraduate	Married	Currently employed	DANSOMAN	ABLEKUMA WEST	Greater Accra	Greater Accra	Greater Accra	30	Less money than you need	3	0	3	No		Yes	Yes		No		No	Don't know/Can't tell	Don't know/Can't tell	No risk at all	NOTHING	Small	BECAUSE THEY PLAY WITH OTHER CHILDREN	Small	BECAUSE THEY FOLLOW THE COVID-19 PROTOCOL	Yes	No		Don't know/Can't tell	Yes	Agree	Agree	Agree	Disagree	Strongly Agree	Strongly Agree	Disagree	Disagree	Disagree	Disagree	Disagree	Yes	Yes
20-29	Female	Christian	Undergraduate	Never married	Currently employed	KANESHIE ZONGO JUNCTION	ACCRA	Greater Accra	Greater Accra	Greater Accra	2	Just enough money	1	0	1	Yes	Negative				No		No	No	No	No risk at all	THE COVID-19 PROTOCOL IS OBSERVED	No risk at all	IT'S SAFE	No risk at all	THEY FOLLOW THE COVID-19 PROTOCOL	Yes	Yes		Don't know/Can't tell	Yes	Agree	Agree	Agree	Disagree	Strongly Agree	Neither agree or disagree	Disagree	Neither agree or disagree	Neither agree or disagree	Disagree	Disagree	Yes	Yes
50-59	Female	Christian	Primary	Informal/living together	Currently employed	AKOTOLANTEY	ACCRA	Greater Accra	Greater Accra	Greater Accra	30	Less money than you need	2	0	2	No		Yes	No		No		No	Don't know/Can't tell	No	No risk at all	THE HOUSE IS SAFE MOSTLY INDOORS	No risk at all	NO RECORD OF COVID-19	No risk at all	THEY FOLLOW THE COVID-19 PROTOCOL	Yes	No		Don't know/Can't tell	Yes	Agree	Neither agree or disagree	Disagree	Neither agree or disagree	Disagree	Neither agree or disagree	Neither agree or disagree	Neither agree or disagree	Disagree	Disagree	Disagree	Yes	Yes
60 and above	Female	Christian	Middle	Widowed	Not currently employed	JAMESTOWN	ACCRA	Greater Accra	Greater Accra	Greater Accra	65	Less money than you need	5	4	1	No		Don't know/Can't tell	No		No		No	No	No	No risk at all	HOME IS SAFE	No risk at all	NO RECORD OF COVID-19	No risk at all	THEY PRACTICE THE COVID-19 PROTOCOL	Yes	No		Don't know/Can't tell	Yes	Agree	Neither agree or disagree	Neither agree or disagree	Neither agree or disagree	Agree	Neither agree or disagree	Disagree	Neither agree or disagree	Disagree	Disagree	Disagree	Yes	Yes
40-49	Female	Christian	SSS/SHS	Married	Currently employed	PALLADIUM	ACCRA	Greater Accra	Greater Accra	Greater Accra	8	Less money than you need	1	1	0	No		Yes	No		No		No	No	No	Small	COS HE GOES OUT	No risk at all	BECAUSE HE PLAY WITH OTHER CHILDREN IN THE NEIGHBORHOOD	No risk at all	THEY FOLLOW THE COVID-19 PROTOCOL	Yes	No		Yes	Yes	Agree	Neither agree or disagree	Neither agree or disagree	Neither agree or disagree	Agree	Disagree	Disagree	Neither agree or disagree	Disagree	Disagree	Disagree	Yes	Yes
60 and above	Male	Christian	SSS/SHS	Widowed	Not currently employed	ADEDENKPO	ACCRA	Greater Accra	Greater Accra	Greater Accra	1	Less money than you need	3	1	2	No		Yes	No		No		No	No	No	No risk at all	MOSTLY INDOORS	No risk at all	WE FOLLOW THE COVID-19 PROTOCOL	No risk at all	THEY FOLLOW THE COVID-19 PROTOCOL	Yes	No		Yes	Yes	Agree	Disagree	Neither agree or disagree	Disagree	Agree	Disagree	Neither agree or disagree	Neither agree or disagree	Strongly disagree	Disagree	Disagree	Yes	Yes
20-29	Female	Christian	SSS/SHS	Married	Currently employed	PALLADIUM	ACCRA	Greater Accra	Greater Accra	Greater Accra	2	Less money than you need	2	0	2	No		Yes	No		No		No	No	No	No risk at all	NO RECORD OF COVID-19	No risk at all	NO RECORD OF COVID-19	No risk at all	THEY FOLLOW THE COVID-19 PROTOCOL	Yes	No		Yes	Yes	Disagree	Neither agree or disagree	Neither agree or disagree	Disagree	Agree	Neither agree or disagree	Neither agree or disagree	Neither agree or disagree	Strongly disagree	Neither agree or disagree	Neither agree or disagree	Yes	Yes
40-49	Female	Christian	No formal education	Married	Currently employed	AKOTOLANTEY	ACCRA METRO	Greater Accra	Greater Accra	Greater Accra	3	Less money than you need	2	0	2	No		Yes	No		No		No	No	No	No risk at all	HOME IS SAFE	No risk at all	NO RECORD OF COVID-19 IN THE NEIGHBORHOOD	No risk at all	THEY FOLLOW THE COVID-19 PROTOCOL	Yes	No		Don't know/Can't tell	Yes	Agree	Neither agree or disagree	Neither agree or disagree	Neither agree or disagree	Disagree	Neither agree or disagree	Disagree	Neither agree or disagree	Strongly disagree	Strongly disagree	Disagree	Yes	Yes
50-59	Female	Christian	Middle	Informal/living together	Not currently employed	KORLE GONO	ACCRA	Greater Accra	Greater Accra	Greater Accra	30	Less money than you need	5	3	2	No		Yes	No		No		No	No	No	No risk at all	NO RECORD OF COVID-19	No risk at all	NO RECORD OF COVID-19	No risk at all	THEY FOLLOW THE COVID-19 PROTOCOL	Yes	No		Don't know/Can't tell	Yes	Agree	Neither agree or disagree	Neither agree or disagree	Neither agree or disagree	Agree	Neither agree or disagree	Disagree	Agree	Strongly disagree	Disagree	Disagree	Yes	Yes
60 and above	Female	Christian	JSS/JHS	Widowed	Not currently employed	Banana Inn	ACCRA	Greater Accra	Greater Accra	Greater Accra	5	Less money than you need	3	0	3	No		Yes	No		No		No	No	No	No risk at all	WE PRACTICE THE COVID-19 PROTOCOL	No risk at all	NO RECORD OF COVID-19	No risk at all	THEY FOLLOW THE COVID-19 PROTOCOL	Yes	No		Don't know/Can't tell	Yes	Agree	Neither agree or disagree	Neither agree or disagree	Neither agree or disagree	Strongly Agree	Agree	Disagree	Agree	Strongly disagree	Disagree	Disagree	Yes	Yes
60 and above	Female	Islam	Primary	Divorced	Not currently employed	PALLADIUM	ACCRA	Greater Accra	Greater Accra	Greater Accra	50	Less money than you need	1	0	1	No		Don't know/Can't tell	Yes		No		No	No	No	No risk at all	MOSTLY INDOORS	No risk at all	NO RECORD OF COVID-19 CASES	No risk at all	THEY FOLLOW THE COVID-19 PROTOCOL	Yes	No		Don't know/Can't tell	Yes	Agree	Neither agree or disagree	Neither agree or disagree	Neither agree or disagree	Agree	Disagree	Neither agree or disagree	Disagree	Strongly disagree	Neither agree or disagree	Strongly disagree	Yes	Yes
50-59	Female	Christian	Primary	Never married	Currently employed	LATERBIOKOSHIE	ACCRA	Greater Accra	Greater Accra	Greater Accra	50	Less money than you need	1	1	0	Yes	Dont Know/Did not receive the results	Yes	No		No		No	No	No	No risk at all	WE FOLLOW THE COVID-19 PROTOCOL	No risk at all	NO RECORD OF COVID-19 CASES	No risk at all	THEY FOLLOW THE COVID-19 PROTOCOL	Yes	No		Don't know/Can't tell	Yes	Agree	Neither agree or disagree	Disagree	Neither agree or disagree	Agree	Neither agree or disagree	Neither agree or disagree	Neither agree or disagree	Strongly disagree	Disagree	Neither agree or disagree	Yes	Yes
60 and above	Female	Christian	Middle	Widowed	Not currently employed	AKOTOLANTEY	ACCRA	Greater Accra	Greater Accra	Greater Accra	70	Less money than you need	15	10	5	No		Yes	No		No		No	No	No	No risk at all	IT'S SAFE	No risk at all	NO RECORD CASES OF COVID-19	No risk at all	THEY FOLLOW THE COVID-19 PROTOCOL	Yes	No		Don't know/Can't tell	Yes	Agree	Neither agree or disagree	Neither agree or disagree	Disagree	Agree	Disagree	Neither agree or disagree	Neither agree or disagree	Strongly disagree	Strongly disagree	Disagree	Yes	Yes
30-39	Female	Christian	SSS/SHS	Married	Currently employed	DANSOMAN	ACCRA	Greater Accra	Greater Accra	Greater Accra	20	Just enough money	1	0	1	Yes	Positive		Yes		No		No	No	No	No risk at all	MOSTLY INDOORS	No risk at all	NO RECORD CASES OF COVID-19	No risk at all	THEY FOLLOW THE COVID-19 PROTOCOL	Yes	No		Yes	Yes	Agree	Agree	Neither agree or disagree	Neither agree or disagree	Agree	Agree	Disagree	Strongly disagree	Strongly disagree	Disagree	Disagree	Yes	Yes
30-39	Female	Islam	Primary	Married	Currently employed	SUKURA	ACCRA	Greater Accra	Greater Accra	Greater Accra	2	Less money than you need	4	2	2	No		No		NOTHING I DON'T FEEL TO DO IT	No		No	No	No	No risk at all	IT'S NOT IN THE SYSTEM	No risk at all	NOTHING IS THERE LIKE COVID-19	No risk at all	NOTHING	Yes	No		Don't know/Can't tell	Don't know/Can't tell	Neither agree or disagree	Neither agree or disagree	Neither agree or disagree	Neither agree or disagree	Neither agree or disagree	Neither agree or disagree	Disagree	Neither agree or disagree	Neither agree or disagree	Disagree	Strongly disagree	Yes	No
50-59	Male	Christian	Middle	Married	Currently employed	AWOSHI		Greater Accra	Greater Accra	Greater Accra	23	Just enough money	4	3	1	No	Dont Know/Did not receive the results	Yes	Yes		No		No	No	No	No risk at all	MOSTLY INDOORS	No risk at all	NO RECORD CASES OF COVID-19 IN THE NEIGHBORHOOD	No risk at all	THEY FOLLOW THE COVID-19 PROTOCOL	Yes	No		Yes	Yes	Strongly Agree	Agree	Neither agree or disagree	Neither agree or disagree	Disagree	Neither agree or disagree	Disagree	Disagree	Strongly disagree	Strongly disagree	Strongly disagree	Yes	Yes
30-39	Female	Christian	JSS/JHS	Separated	Currently employed	KORLE GONO	ACCRA	Greater Accra	Greater Accra	Greater Accra	3	Just enough money	4	4	0	No		Yes	No		No		No	No	No	No risk at all	NO COVID-19 CASES	No risk at all	NO COVID-19 CASES RECORDED IN THE NEIGHBORHOOD	No risk at all	MOSTLY INDOORS	Yes	No		No	Yes	Agree	Neither agree or disagree	Neither agree or disagree	Neither agree or disagree	Strongly disagree	Disagree	Neither agree or disagree	Disagree	Strongly disagree	Strongly disagree	Strongly disagree	Yes	Yes
40-49	Female	Christian	JSS/JHS	Married	Currently employed	ODORKOR	ACCRA	Greater Accra	Greater Accra	Greater Accra	40	Less money than you need	1	1	0	Yes	Negative				No		No	No	No	No risk at all	MOSTLY INDOORS	No risk at all	NO RECORD OF COVID-19 CASES	No risk at all	THEY FOLLOW THE COVID-19 PROTOCOL	Yes	No		Don't know/Can't tell	Yes	Agree	Neither agree or disagree	Neither agree or disagree	Disagree	Strongly disagree	Disagree	Neither agree or disagree	Neither agree or disagree	Strongly disagree	Disagree	Strongly disagree	No	No
30-39	Female	Christian	Undergraduate	Married	Currently employed	BANANA INN	ACCRA	Greater Accra	Greater Accra	Greater Accra	1	Just enough money	3	2	1	Yes	Negative				No		No	No	No	No risk at all	MOSTLY INDOORS	No risk at all	NO RECORD OF COVID-19 CASES	No risk at all	THEY FOLLOW THE COVID-19 PROTOCOL	Yes	No		Yes	Yes	Agree	Agree	Agree	Disagree	Agree	Neither agree or disagree	Neither agree or disagree	Strongly Agree	Strongly disagree	Strongly disagree	Strongly disagree	Yes	No
30-39	Female	Christian	Undergraduate	Married	Currently employed	South odorkor Estate	Ablekuma North	Greater Accra	Greater Accra	Greater Accra	5	Just enough money	3	1	2	Yes	Positive		Yes		No		Don't know/Can't tell	Yes	Don't know/Can't tell	Moderate	Because myself and husband are both health workers	Small	They they're hadly out id the house is	Great	They're mingling other chil66	Yes	No	I still practice all the protocols	Yes	Yes	Agree	Disagree	Disagree	Disagree	Neither agree or disagree	Neither agree or disagree	Disagree	Neither agree or disagree	Disagree	Strongly disagree	Neither agree or disagree	Yes	Yes
30-39	Male	Christian	SSS/SHS	Married	Currently employed	Laterbiokorshie	Ablekuma Central	Greater Accra	Greater Accra	Greater Accra	9	Just enough money	1	0	1	No		Yes	Yes		No		No	No	No	No risk at all	Because she doesn't go out especiall to crowded places and always washes her hands and use sanitizer	Small	Because there has been education on hand washing and the use of sanitizers.	Moderate	In school different people come from ldifferent places and the chance of getting is high because not everyone has been educated with hand washing wearing of masks and the use of sanitizers	Yes	No		Yes	Yes	Neither agree or disagree	Disagree	Agree	Neither agree or disagree	Disagree	Strongly disagree	Agree	Agree	Neither agree or disagree	Neither agree or disagree	Disagree	Yes	Yes
20-29	Female	Christian	JSS/JHS	Separated	Currently employed	DANSOMAN	ACCRA	Greater Accra	Greater Accra	Greater Accra	20	Just enough money	1	0	1	No		Yes	No		No		No	No	No	No risk at all	WE FOLLOW THE COVID-19 PROTOCOL	No risk at all	NO RECORD OF COVID-19 CASES	No risk at all	THEY FOLLOW THE COVID-19 PROTOCOL	Yes	No		Yes	Yes	Agree	Agree	Disagree	Neither agree or disagree	Agree	Disagree	Neither agree or disagree	Agree	Strongly disagree	Strongly disagree	Strongly disagree	Yes	Yes
60 and above	Female	Christian	Middle	Married	Currently employed	PALLADIUM	ACCRA	Greater Accra	Greater Accra	Greater Accra	60	Less money than you need	1	1	0	No		Yes	Yes		No		No	No	No	No risk at all	NO RECORD OF COVID-19 CASES	No risk at all	NO RECORD OF COVID-19 CASES	No risk at all	THEY FOLLOW THE COVID-19 PROTOCOL	Yes	No		Yes	Yes	Agree	Agree	Neither agree or disagree	Neither agree or disagree	Agree	Neither agree or disagree	Disagree	Agree	Disagree	Strongly disagree	Disagree	Yes	Yes
60 and above	Female	Christian	Middle	Married	Currently employed	PALLADIUM	ACCRA	Greater Accra	Greater Accra	Greater Accra	63	Less money than you need	3	2	1	No		Yes	Yes		No		No	No	No	No risk at all	WE ARE SAFE	No risk at all	NO RECORD OF COVID-19 CASES	No risk at all	NO RECORD OF COVID-19 CASES	Yes	No		Yes	Yes	Agree	Neither agree or disagree	Neither agree or disagree	Neither agree or disagree	Disagree	Disagree	Disagree	Disagree	Strongly disagree	Strongly disagree	Strongly disagree	Yes	Yes
60 and above	Female	Christian	No formal education	Widowed	Currently employed	PALLADIUM	ACCRA	Greater Accra	Greater Accra	Greater Accra	60	Less money than you need	4	2	2	No		Yes	Yes		No		No	No	No	No risk at all	SAFE	No risk at all	NO RECORD	No risk at all	THEY FOLLOW COVID-19 PROTOCOL	Yes	No		Yes	Yes	Agree	Neither agree or disagree	Neither agree or disagree	Disagree	Agree	Disagree	Disagree	Agree	Strongly disagree	Disagree	Strongly disagree	Yes	Yes
20-29	Female	Christian	JSS/JHS	Informal/living together	Currently employed	PALLADIUM	ACCRA	Greater Accra	Greater Accra	Greater Accra	13	Less money than you need	1	0	1	No		Yes	No		No		No	No	No	No risk at all	WE ARE SAFE	No risk at all	NO RECORD OF COVID-19 CASES	No risk at all	THEY FOLLOW THE COVID-19 PROTOCOL	Yes	No		Don't know/Can't tell	Yes	Agree	Neither agree or disagree	Disagree	Disagree	Agree	Neither agree or disagree	Disagree	Agree	Strongly disagree	Strongly disagree	Strongly disagree	Yes	Yes
60 and above	Male	Christian	SSS/SHS	Married	Currently employed	MAMPROBI	ACCRA	Greater Accra	Greater Accra	Greater Accra	1	Less money than you need	3	3	0	No		No		ITS NOT OF IMPORTANCE TO ME	No		No	No	No	No risk at all	INDOORS	Small	THEY GP OUT TO PLAY WITH OTHER CHILDREN	No risk at all	THEY FOLLOW THE COVID-19 PROTOCOL	Yes	No		Yes	Yes	Strongly Agree	Agree	Neither agree or disagree	Disagree	Disagree	Strongly disagree	Strongly disagree	Strongly disagree	Strongly disagree	Strongly disagree	Strongly disagree	Yes	Yes
20-29	Female	Christian	SSS/SHS	Informal/living together	Currently employed	BUBUASHI	ACCRA	Greater Accra	Greater Accra	Greater Accra	3	Less money than you need	2	0	2	Yes		Don't know/Can't tell		I DON'T KNOW	No		No	No	No	No risk at all	WE INDOORS	No risk at all	NO RECORD OF COVID-19 CASES	No risk at all	THEY FOLLOW THE COVID-19 PROTOCOL	Yes	No		Yes	Yes	Agree	Disagree	Neither agree or disagree	Disagree	Neither agree or disagree	Strongly Agree	Disagree	Disagree	Neither agree or disagree	Strongly disagree	Neither agree or disagree	Yes	No
50-59	Female	Christian	JSS/JHS	Never married	Currently employed	PALLADIUM	ACCRA	Greater Accra	Greater Accra	Greater Accra	50	Less money than you need	2	2	0	No		Yes	Yes		No		No	No	No	No risk at all	NO RECORD OF COVID-19 CASES	No risk at all	NO RECORD OF COVID-19 CASES	No risk at all	THEY PRACTICE THE COVID-19 PROTOCOL	Yes	No		Yes	No	Agree	Agree	Neither agree or disagree	Disagree	Disagree	Disagree	Disagree	Strongly Agree	Strongly disagree	Strongly disagree	Strongly disagree	Yes	No
20-29	Male	No religion	JSS/JHS	Informal/living together	Not currently employed	PALLADIUM	ACCRA	Greater Accra	Greater Accra	Greater Accra	25	Less money than you need	1	1	0	Yes		Yes	No		No		No	No	No	No risk at all	WE SAFE	No risk at all	NO RECORD OF COVID-19 CASES	No risk at all	NO RECORD OF COVID-19 CASES	Yes	Yes		Don't know/Can't tell	Yes	Strongly Agree	Agree	Neither agree or disagree	Neither agree or disagree	Disagree	Neither agree or disagree	Disagree	Agree	Neither agree or disagree	Neither agree or disagree	Neither agree or disagree	Yes	Yes
40-49	Female	Christian	JSS/JHS	Never married	Currently employed	PALLADIUM	ACCRA	Greater Accra	Greater Accra	Greater Accra	49	Less money than you need	2	1	1	Yes	Dont Know/Did not receive the results		No		No		No	No	No	No risk at all	WE SAFE	No risk at all	NO RECORD OF COVID-19 CASES	No risk at all	THEY FOLLOW THE COVID-19 PROTOCOL	Yes	No		Yes	Yes	Agree	Disagree	Neither agree or disagree	Disagree	Disagree	Agree	Disagree	Disagree	Strongly disagree	Strongly disagree	Disagree	No	Yes
20-29	Female	Christian	SSS/SHS	Informal/living together	Currently employed	CHORKO	ACCRA	Greater Accra	Greater Accra	Greater Accra	2	Less money than you need	2	2	0	Yes		Yes	No		No		No	No	No	No risk at all	NO RECORD OF COVID-19 CASES	No risk at all	NO RECORD OF COVID-19 CASES	No risk at all	NO RECORD OF COVID-19 CASES	Yes	No		Don't know/Can't tell	Don't know/Can't tell	Neither agree or disagree	Neither agree or disagree	Agree	Neither agree or disagree	Neither agree or disagree	Strongly Agree	Disagree	Strongly Agree	Strongly disagree	Strongly disagree	Strongly disagree	No	Yes
50-59	Female	Christian	SSS/SHS	Married	Currently employed	PALLADIUM	ACCRA	Greater Accra	Greater Accra	Greater Accra	40	Less money than you need	2	1	1	No		Don't know/Can't tell	No	MAYBE I WILL	No		No	No	No	No risk at all	NO RECORD OF COVID-19 CASES	No risk at all	NO RECORD CASES OF COVID-19	No risk at all	NO RECORD CASES OF COVID-19	Yes	No		Yes	Yes	Neither agree or disagree	Agree	Agree	Disagree	Neither agree or disagree	Neither agree or disagree	Disagree	Agree	Disagree	Strongly disagree	Strongly disagree	Yes	Yes
60 and above	Female	Christian	JSS/JHS	Widowed	Not currently employed	KOFI OKO ROAD	ACCRA	Greater Accra	Greater Accra	Greater Accra	60	Less money than you need	2	2	0	No		Yes		I'M AFRAID	No		No	No	No	No risk at all	NO RECORD OF COVID-19 CASES	No risk at all	NO RECORD OF COVID-19 CASES	No risk at all	NO RECORD OF COVID-19 CASES	Yes	No		Yes	Yes	Agree	Neither agree or disagree	Neither agree or disagree	Disagree	Strongly Agree	Disagree	Neither agree or disagree	Neither agree or disagree	Disagree	Disagree	Strongly disagree	Yes	Yes
20-29	Male	Christian	JSS/JHS	Informal/living together	Not currently employed	PALLADIUM	ACCRA	Greater Accra	Greater Accra	Greater Accra	23	Less money than you need	1	1	0	No		No		THERE'S NOTHING LIKE COVID-19	No		Don't know/Can't tell	Don't know/Can't tell	Don't know/Can't tell	No risk at all	THERE'S NOTHING LIKE COVID-19	No risk at all	THERE'S NOTHING LIKE COVID-19	No risk at all	THERE'S NOTHING LIKE COVID-19	Yes	No		Don't know/Can't tell	Don't know/Can't tell	Neither agree or disagree	Neither agree or disagree	Neither agree or disagree	Neither agree or disagree	Neither agree or disagree	Neither agree or disagree	Neither agree or disagree	Strongly Agree	Neither agree or disagree	Neither agree or disagree	Neither agree or disagree	No	No
40-49	Female	Christian	JSS/JHS	Widowed	Currently employed	PALLADIUM	ACCRA	Greater Accra	Greater Accra	Greater Accra	40	Less money than you need	1	1	0	No		Yes	Yes		No		No	No	No	No risk at all	IT'S SAFE HERE	No risk at all	NO RECORD OF COVID-19 CASES	No risk at all	NO RECORD OF COVID-19 CASES	Yes	No		Yes	Yes	Agree	Disagree	Neither agree or disagree	Disagree	Strongly Agree	Agree	Agree	Strongly Agree	Strongly disagree	Strongly disagree	Strongly disagree	Yes	Yes
20-29	Female	Christian	JSS/JHS	Informal/living together	Currently employed	PALLADIUM	ACCRA	Greater Accra	Greater Accra	Greater Accra	12	Less money than you need	1	1	0	No		Don't know/Can't tell	No	I DON'T KNOW	No		No	No	No	No risk at all	NO RECORD OF COVID-19 CASES	No risk at all	NO RECORD OF COVID-19 CASES	No risk at all	NO RECORD OF COVID-19 CASES	Yes	No		Yes	Yes	Neither agree or disagree	Agree	Agree	Disagree	Agree	Agree	Disagree	Strongly Agree	Strongly disagree	Strongly disagree	Strongly disagree	Yes	Yes
50-59	Female	Christian	JSS/JHS	Widowed	Currently employed	JAMES TOWN	ACCRA	Greater Accra	Greater Accra	Greater Accra	42	Less money than you need	2	1	1	No		No	No	NOTHING	No		No	No	No	Great	NO RECORD OF COVID-19 CASES	No risk at all	NO RECORD OF COVID-19 CASES	No risk at all	NO RECORD OF COVID-19 CASES	Yes	No		Don't know/Can't tell	Don't know/Can't tell	Agree	Neither agree or disagree	Neither agree or disagree	Neither agree or disagree	Disagree	Agree	Neither agree or disagree	Neither agree or disagree	Strongly disagree	Disagree	Strongly disagree	No	Yes
60 and above	Female	Christian	Middle	Widowed	Not currently employed	ZONGO LANE	ACCRA	Greater Accra	Greater Accra	Greater Accra	60	Less money than you need	1	0	1	No		Yes			No		No	No	No	No risk at all	MOSTLY INDOORS	No risk at all	NO RECORD OF COVID-19 CASES	Small	THEY PLAY WITH OTHER CHILDREN	Yes	No		Yes	No	Agree	Agree	Neither agree or disagree	Neither agree or disagree	Neither agree or disagree	Agree	Disagree	Strongly Agree	Strongly disagree	Strongly disagree	Strongly disagree	Yes	Yes
50-59	Female	Christian	JSS/JHS	Widowed	Not currently employed	DERBY AVENUE	ACCRA	Greater Accra	Greater Accra	Greater Accra	60	Less money than you need	1	1	0	No		Yes			No		No	No	No	No risk at all	NO RECORD OF COVID-19 CASES	No risk at all	NO RECORD OF COVID-19 CASES	No risk at all	NO RECORD	Yes	No		Don't know/Can't tell	Yes	Agree	Disagree	Neither agree or disagree	Neither agree or disagree	Disagree	Agree	Agree	Strongly Agree	Strongly disagree	Strongly disagree	Strongly disagree	Yes	Yes
40-49	Female	Christian	SSS/SHS	Married	Currently employed	AKOTOLANTEY	ACCRA	Greater Accra	Greater Accra	Greater Accra	45	Less money than you need	3	2	1	Yes	Negative				No		No	No	No	No risk at all	ITS SAFE HERE	No risk at all	NO RECORD OF COVID-19 CASES	No risk at all	NO RECORD OF COVID-19 CASES	Yes	No		Yes	Yes	Agree	Agree	Agree	Neither agree or disagree	Agree	Agree	Agree	Strongly Agree	Strongly disagree	Strongly disagree	Strongly disagree	Yes	Yes
50-59	Female	Christian	JSS/JHS	Married	Currently employed	PALLADIUM	ACCRA	Greater Accra	Greater Accra	Greater Accra	50	Less money than you need	1	1	0	No		Yes	Yes		No		No	No	No	No risk at all	NO RECORD OF COVID-19 CASES	No risk at all	NO RECORD CASES OF COVID-19	No risk at all	NO RECORD CASES OF COVID-19	Yes	No		Don't know/Can't tell	Yes	Strongly Agree	Agree	Neither agree or disagree	Neither agree or disagree	Disagree	Disagree	Neither agree or disagree	Strongly Agree	Strongly disagree	Strongly disagree	Strongly disagree	Yes	Yes
20-29	Female	Christian	SSS/SHS	Never married	Currently employed	PALLADIUM	ACCRA	Greater Accra	Greater Accra	Greater Accra	1	Less money than you need	3	2	1	No		No		I WILL NOT COS SOME PEOPLE WHERE QUARANTINE WRONGFULLY	No		No	No	No	No risk at all	NO RECORD CASES OF COVID-19	No risk at all	NO RECORD CASES OF COVID-19	No risk at all	NO RECORD CASES OF COVID-19	Yes	No		Yes	Yes	Agree	Agree	Neither agree or disagree	Neither agree or disagree	Strongly Agree	Agree	Disagree	Strongly Agree	Strongly disagree	Strongly disagree	Strongly disagree	Yes	Yes
20-29	Female	Christian	JSS/JHS	Never married	Currently employed	AKOTOLANTEY	ACCRA	Greater Accra	Greater Accra	Greater Accra	25	Just enough money	1	0	1	Yes	Dont Know/Did not receive the results				No		No	No	No	No risk at all	NO RECORD OF COVID-19 CASES	No risk at all	NO RECORD OF COVID-19 CASES	No risk at all	NO RECORD OF COVID-19 CASES	Yes	No		Don't know/Can't tell	Don't know/Can't tell	Agree	Neither agree or disagree	Agree	Neither agree or disagree	Disagree	Neither agree or disagree	Neither agree or disagree	Neither agree or disagree	Disagree	Strongly disagree	Disagree	Yes	Yes
40-49	Female	Christian	Primary	Never married	Currently employed	AKOTOLANTEY	ACCRA	Greater Accra	Greater Accra	Greater Accra	10	Less money than you need	3	2	1	No		Yes	Yes		No		No	No	No	No risk at all	NO RECORD CASES OF COVID-19	No risk at all	NO RECORD CASES OF COVID-19	No risk at all	NO RECORD OF COVID-19 CASES	Yes	No		Don't know/Can't tell	Yes	Agree	Agree	Neither agree or disagree	Neither agree or disagree	Disagree	Agree	Disagree	Strongly Agree	Strongly disagree	Strongly disagree	Strongly disagree	Yes	Yes
20-29	Female	Christian	JSS/JHS	Informal/living together	Currently employed	ABGADO	ACCRA	Greater Accra	Greater Accra	Greater Accra	10	Less money than you need	3	2	1	No		Yes			No		No	No	No	No risk at all	NO RECORD CASES OF COVID-19	No risk at all	NO RECORD CASES OF COVID-19	No risk at all	NO RECORD CASES OF COVID-19	Yes	No		Yes	Yes	Agree	Agree	Neither agree or disagree	Neither agree or disagree	Strongly Agree	Agree	Disagree	Agree	Strongly disagree	Strongly disagree	Strongly disagree	Yes	Yes
20-29	Female	Christian	JSS/JHS	Never married	Currently employed	KORLE GONO	ACCRA	Greater Accra	Greater Accra	Greater Accra	1	Less money than you need	2	2	0	No		Yes	Yes		No		No	No	No	No risk at all	NO RECORD OF COVID-19 CASES	No risk at all	NO RECORD OF COVID-19 CASES	No risk at all	NO RECORD OF COVID-19 CASES	Yes	No		Yes	Yes	Strongly Agree	Agree	Neither agree or disagree	Neither agree or disagree	Agree	Neither agree or disagree	Neither agree or disagree	Agree	Strongly disagree	Strongly disagree	Strongly disagree	Yes	Yes
30-39	Female	Christian	JSS/JHS	Never married	Not currently employed	AKOTOLANTEY	ACCRA	Greater Accra	Greater Accra	Greater Accra	23	Less money than you need	1	1	0	Yes	Dont Know/Did not receive the results				No		No	No	No	No risk at all	NO RECORD OF COVID-19 CASES	No risk at all	NO RECORD OF COVID-19 CASES	No risk at all	NO RECORD OF COVID-19	Yes	No		Don't know/Can't tell	Yes	Agree	Agree	Neither agree or disagree	Agree	Neither agree or disagree	Neither agree or disagree	Neither agree or disagree	Strongly Agree	Strongly disagree	Strongly disagree	Disagree	Yes	Yes
20-29	Male	Islam	SSS/SHS	Never married	Not currently employed	Abeka	Okaikoi North	Greater Accra	Greater Accra	Greater Accra	12	Less money than you need	0	0	0	No		Don't know/Can't tell			No		Don't know/Can't tell	Don't know/Can't tell	Don't know/Can't tell	Small		Moderate		Small		Yes	Yes	I quit wearing nose masks	Yes	Yes	Neither agree or disagree	Strongly Agree	Agree	Neither agree or disagree	Strongly disagree	Disagree	Neither agree or disagree	Agree	Disagree	Strongly disagree	Neither agree or disagree	Yes	Yes
30-39	Female	Christian	SSS/SHS	Married	Currently employed	Amanfro	Ga south	Greater Accra	Greater Accra	Greater Accra	8	Less money than you need	4	2	2	No		Don't know/Can't tell	Yes		No		Yes	Yes	No	No risk at all	We ob	No risk at all	We observe covid protocols	Great	Do not know if thier colleagues observe covid protocols	Yes	No		Yes	No	Strongly Agree	Agree	Strongly Agree	Disagree	Neither agree or disagree	Disagree	Strongly disagree	Strongly disagree	Agree	Strongly disagree	Strongly disagree	Yes	Yes
30-39	Female	Christian	Primary	Married	Currently employed	Mamprobi	Ablekumah	Greater Accra	Greater Accra	Greater Accra	30	Less money than you need	2	0	2	No		No		Is sacrey	No		No	No	Don't know/Can't tell	No risk at all	They wash theirs hands regularly	No risk at all	We are always indoors	Moderate	They relate to other friends	Yes	No		Yes	No	Strongly Agree	Strongly Agree	Strongly Agree	Strongly disagree	Strongly Agree	Strongly disagree	Strongly disagree	Neither agree or disagree	Neither agree or disagree	Strongly disagree	Strongly disagree	Yes	Yes
40-49	Male	Christian	SSS/SHS	Married	Currently employed	Mamprobi	Accra Metro Assembly	Greater Accra	Greater Accra	Greater Accra	29	Just enough money	2	2	0	No		No	Yes	Fear	Yes	Spouse	No	Yes	No	Moderate	They in class with different children from different places	Moderate	They always wear masks	Great	The children don't wear masks	Yes	No	Nothing	Yes	Yes	Neither agree or disagree	Neither agree or disagree	Agree	Neither agree or disagree	Strongly disagree	Disagree	Agree	Agree	Disagree	Strongly disagree	Disagree	Yes	Yes
40-49	Male	Christian	Undergraduate	Married	Currently employed	Teshie-Tsuibleo	Ledzokuku	Greater Accra	Greater Accra	Greater Accra	11	Just enough money	3	1	2	No		No		Dont trust the Ghana COVID 19 testing authenticity and validity	No		No	No	No	No risk at all	Strictly adherence to COVID 19 safety protocols with my family	No risk at all	Ensuring strict adherence to the COVID 19 protocols	Moderate	Not strictly sticking to the COVID 19 safety rules	Yes	No		Yes	Yes	Agree	Agree	Agree	Disagree	Disagree	Neither agree or disagree	Disagree	Neither agree or disagree	Neither agree or disagree	Neither agree or disagree	Neither agree or disagree	Yes	Yes
30-39	Male	Christian	SSS/SHS	Never married	Currently employed	Takoradi	Sekondi Takoradi	Western	Western	Western	2	More money than you need	0	0	0	Yes	Negative	Yes	Yes		No		No	Yes	No	Small		Small		Moderate		Yes	No		Yes	No	Strongly Agree	Strongly Agree	Strongly Agree	Strongly Agree	Strongly disagree	Strongly disagree	Strongly disagree	Strongly disagree	Strongly disagree	Strongly disagree	Strongly disagree	Yes	Yes
40-49	Female	Christian	Undergraduate	Married	Currently employed	Accra		Greater Accra	Greater Accra	Greater Accra	10	More money than you need	3	0	3	Yes	Negative	Yes	Yes		No		Yes	Yes	Yes	Great	Contacts at school	Small	We don't go out	Great	Children may not follow protocols	Yes	No		Yes	No	Disagree	Strongly disagree	Disagree	Disagree	Disagree	Disagree	Disagree	Disagree	Neither agree or disagree	Strongly disagree	Strongly disagree	Yes	No
30-39	Male	Christian	Undergraduate	Married	Currently employed	Winneba	Effutu	Central	Central	Central	20	Less money than you need	2	1	1	No		No		Not interested	No		Don't know/Can't tell	Don't know/Can't tell	Don't know/Can't tell	No risk at all	We observe all the protocols and personal hygiene	Small	Because they hardly go out	Moderate	They ensure the children observe the protocols	Yes	No		Yes	Yes	Neither agree or disagree	Neither agree or disagree	Neither agree or disagree	Agree	Strongly disagree	Strongly disagree	Neither agree or disagree	Disagree	Strongly Agree	Strongly disagree	Strongly disagree	Yes	Dont know
40-49	Male	Christian	Undergraduate	Married	Currently employed	Effiduasi	Sekyere East	Ashanti	Ashanti	Ashanti	3	Just enough money	7	3	4	Yes	Positive	Yes	Yes		No		Yes	Yes	Yes	Moderate	They mingle with their peers in school	No risk at all	They dont go out after school	Moderate	Exposure from their colleagues and teachers	Yes	No		Yes	No	Strongly Agree	Agree	Strongly Agree	Strongly disagree	Neither agree or disagree	Agree	Strongly Agree	Strongly Agree	Strongly disagree	Strongly disagree	Strongly disagree	Yes	Yes
30-39	Female	Christian	Undergraduate	Married	Currently employed	Zogbele	Tamale metro	Northern	Northern	Other Regions	11	Just enough money	3	0	3	No		No	No	Because I have vaccinated	No		No	No	No	No risk at all	I adhere to all the protocol	No risk at all	We follow the protocol	No risk at all	The school follow the protocol	Yes	No	Got vaccinated	Yes	Yes	Agree	Neither agree or disagree	Neither agree or disagree	Neither agree or disagree	Disagree	Neither agree or disagree	Neither agree or disagree	Neither agree or disagree	Neither agree or disagree	Strongly disagree	Strongly disagree	Yes	Yes
30-39	Female	Christian	Undergraduate	Married	Currently employed	Ssnit flats	Tamale	Northern	Northern	Other Regions	6	Just enough money	2	0	2	No		Yes	Yes		No		No	Don't know/Can't tell	Don't know/Can't tell	No risk at all	Mostly indoors and they observe the safety protocols	No risk at all	Mostly indoors	Moderate		Yes	No		Yes	Yes	Neither agree or disagree	Strongly disagree	Strongly disagree	Agree	Neither agree or disagree	Strongly Agree	Neither agree or disagree	Neither agree or disagree	Strongly Agree	Neither agree or disagree	Neither agree or disagree	No	Dont know
50-59	Male	Islam	Undergraduate	Married	Currently employed	Tamale	Tamale metro	Northern	Northern	Other Regions	53	Just enough money	3	0	3	No		No	Yes	Less time	No		No	Don't know/Can't tell	Don't know/Can't tell	Moderate	They are schooling	Moderate	Isolated area with little friends	Moderate	School observed the needed protocol	Yes	Yes	Less mask warring unless at public places	Yes	Yes	Strongly Agree	Strongly Agree	Strongly Agree	Disagree	Strongly disagree	Strongly disagree	Strongly disagree	Neither agree or disagree	Strongly disagree	Strongly disagree	Strongly disagree	Yes	Dont know
40-49	Female	Christian	Undergraduate	Married	Currently employed	Adenta	Adenta municipal	Greater Accra	Greater Accra	Greater Accra	14	Just enough money	3	1	2	Yes	Negative		Yes		Yes	Cousin	Yes	Yes	Yes	Moderate	Lives with other relatives	Small	Mostly in doors	Great	Parents allow sick children to come to school	Yes	No		Yes	Yes	Agree	Agree	Strongly Agree	Disagree	Disagree	Disagree	Strongly disagree	Disagree	Agree	Strongly disagree	Strongly disagree	Yes	Yes
30-39	Female	Christian	Undergraduate	Never married	Currently employed	Kasoa	Awutu Senya East	Central	Central	Central	5	Just enough money	3	3	0	No		Yes	Yes		No		No	No	No	No risk at all	We live in a self compound	Small	Less exposure	Moderate	They have a serene atmosphere and the COVID protocol are observed	Yes	No		Yes	Yes	Agree	Agree	Strongly Agree	Disagree	Neither agree or disagree	Neither agree or disagree	Disagree	Neither agree or disagree	Disagree	Strongly disagree	Strongly disagree	No	Yes
40-49	Female	Christian	Undergraduate	Married	Currently employed	Kumasi		Ashanti	Ashanti	Ashanti	17	Just enough money	3	2	1	Yes	Negative				No		No	Yes	Yes	Small		Small	They hardly go out	Great	Dont know the status of other parents	Yes	No		Yes	Yes	Strongly Agree	Agree	Neither agree or disagree	Strongly disagree	Strongly disagree	Strongly disagree	Strongly disagree	Strongly disagree	Strongly disagree	Strongly disagree	Strongly disagree	No	Yes
40-49	Male	Christian	Undergraduate	Married	Currently employed	Tuba,	Ga South	Greater Accra	Greater Accra	Greater Accra	5	Less money than you need	3	1	2	Yes	Negative				No		Don't know/Can't tell	Yes	Don't know/Can't tell	Small	Both parents are vaccines and the risk for children getting COVID-19 is less	No risk at all	They hardly goes out	Small	Children are not susceptible	Yes	No		Yes	No	Strongly Agree	Agree	Strongly disagree	Strongly Agree	Strongly disagree	Strongly disagree	Strongly Agree	Neither agree or disagree	Neither agree or disagree	Strongly disagree	Strongly disagree	Yes	Yes
40-49	Female	Christian	SSS/SHS	Married	Currently employed	Teiman	Madina	Greater Accra	Greater Accra	Greater Accra	5	Just enough money	2	1	1	No		No		I haven't been exposed to anyone with the virus	No		Yes	Yes	Don't know/Can't tell	Small	Unless someone a visitor has and we donâ€™t know or from school. My husband and I work from home	No risk at all	They donâ€™t play with anyone in the neighborhood	Small	The school has strict COVID protocols in place	Yes	No		Yes	Yes	Strongly Agree	Strongly Agree	Strongly Agree	Strongly disagree	Strongly disagree	Strongly disagree	Strongly Agree	Strongly disagree	Strongly disagree	Strongly disagree	Strongly disagree	Yes	Yes
40-49	Male	Christian	Undergraduate	Married	Currently employed	Fumesua, Ejisu	Ejisu Municipal	Ashanti	Ashanti	Ashanti	4	Less money than you need	1	0	1	Yes	Negative				No		No	Yes	No	Great	She mores and plays around with other children in the neighborhood and also at school	Great	Same response as in Q24	Moderate	Same as in Q24	Yes	No		Yes	No	Strongly Agree	Strongly Agree	Strongly Agree	Strongly disagree	Strongly disagree	Strongly disagree	Strongly disagree	Strongly disagree	Neither agree or disagree	Strongly disagree	Strongly disagree	Yes	Yes
30-39	Female	Christian	Undergraduate	Married	Currently employed	Kumasi	Bosomtwe	Ashanti	Ashanti	Ashanti	30	Less money than you need	3	0	3	Yes	Negative		Yes		No		No	No	No	Moderate	Because they take public transport to school	Small	We are in our apartment and we don't receive more visitors	Great	They don't follow the social distancing	Yes	No	Still follow the protocols	Yes	Yes	Agree	Disagree	Disagree	Disagree	Agree	Disagree	Disagree	Disagree	Disagree	Disagree	Agree	Yes	Yes
40-49	Female	Christian	Primary	Informal/living together	Currently employed	Korle Gonno	Ablekumah	Greater Accra	Greater Accra	Greater Accra	20	Less money than you need	3	1	2	No		No		Afraid of getting positive results	No		Don't know/Can't tell	No	No	Moderate	They go out to play with their neighbours	Moderate	They play with their neighbours	Moderate	They are supervised at school	Yes	No		Yes	No	Strongly Agree	Agree	Agree	Disagree	Strongly Agree	Strongly disagree	Strongly disagree	Agree	Neither agree or disagree	Strongly disagree	Strongly disagree	Yes	Yes
40-49	Male	Christian	Undergraduate	Married	Currently employed	Atonsu	Asokwa	Ashanti	Ashanti	Ashanti	2	Less money than you need	3	1	2	No		Don't know/Can't tell			No		No	Yes	Don't know/Can't tell	Moderate		Small	Exposed at school and parents who go out to meet others	Small	Children look safer	Yes	No		Yes	No	Agree	Agree	Neither agree or disagree	Strongly disagree	Strongly disagree	Strongly disagree	Strongly disagree	Disagree	Disagree	Strongly disagree	Strongly disagree	Yes	Yes
30-39	Male	Christian	SSS/SHS	Married	Currently employed	Akumadan	Offinso North	Ashanti	Ashanti	Ashanti	8	Less money than you need	3	2	1	No		Yes	Yes		No		No	No	No	Small	They observe the safety protocols	Small	They observe the safety protocols	Moderate	Am a health worker	Yes	No		Yes	Yes	Strongly Agree	Strongly Agree	Strongly Agree	Strongly Agree	Neither agree or disagree	Strongly disagree	Strongly disagree	Strongly disagree	Strongly disagree	Strongly disagree	Strongly disagree	Yes	Yes
30-39	Male	Islam	SSS/SHS	Married	Currently employed	Kumasi	Kwabre east	Ashanti	Ashanti	Ashanti	3	Less money than you need	2	2	0	No		No		The technique of sample taking is horrible	No		Don't know/Can't tell	Don't know/Can't tell	Don't know/Can't tell	Moderate	He studies with other children in school	Small	He doesn't mingle with others in the community	Moderate	Studies with other children in class	Yes	Yes	Adherence to the protocols	Yes	No	Strongly disagree	Strongly disagree	Strongly disagree	Strongly disagree	Strongly Agree	Strongly Agree	Strongly Agree	Strongly Agree	Agree	Strongly disagree	Agree	Yes	Yes
30-39	Male	Traditionalist	JSS/JHS	Informal/living together	Currently employed	TIMBER MARKET	ACCRA	Greater Accra	Greater Accra	Greater Accra	1	Less money than you need	3	2	1	No		Yes	No		No		No	No	No	No risk at all	NO RECORD OF COVID-19 CASES	No risk at all	NO RECORD OF COVID-19 CASES	No risk at all	NO RECORD OF COVID-19 CASES	Yes	No		Yes	Yes	Agree	Agree	Neither agree or disagree	Neither agree or disagree	Disagree	Neither agree or disagree	Strongly disagree	Disagree	Strongly disagree	Strongly disagree	Strongly disagree	Yes	Yes
40-49	Male	Christian	Primary	Married	Currently employed	TIMBER MARKET	ACCRA	Greater Accra	Greater Accra	Greater Accra	20	Less money than you need	5	3	2	No		Yes	No		No		No	No	No	No risk at all	NO RECORD OF COVID-19 CASES	No risk at all	NO RECORD OF COVID-19 CASES	No risk at all	NO RECORD OF COVID-19 CASES	Yes	No		Yes	Yes	Strongly Agree	Agree	Neither agree or disagree	Neither agree or disagree	Neither agree or disagree	Neither agree or disagree	Neither agree or disagree	Neither agree or disagree	Strongly disagree	Strongly disagree	Strongly disagree	Yes	Yes
40-49	Male	Christian	SSS/SHS	Informal/living together	Currently employed	TIMBER MARKET	ACCRA	Greater Accra	Greater Accra	Greater Accra	5	Less money than you need	2	1	1	No		No		NOTHING	No		No	Yes	No	No risk at all	NO RECORD CASES OF COVID-19	No risk at all	NO RECORD CASES OF COVID-19	No risk at all	NO RECORD CASES OF COVID-19	Yes	No		Yes	Yes	Agree	Agree	Neither agree or disagree	Neither agree or disagree	Neither agree or disagree	Disagree	Disagree	Agree	Strongly disagree	Strongly disagree	Strongly disagree	Yes	Yes
30-39	Male	Christian	SSS/SHS	Never married	Currently employed	SPINTEX	ACCRA	Greater Accra	Greater Accra	Greater Accra	9	Less money than you need	1	0	1	No		No	No	NOTHING	No		No	No	No	No risk at all	NO RECORD OF COVID-19 CASES	No risk at all	NO RECORD OF COVID-19 CASES	No risk at all	NO RECORD OF COVID-19 CASES	Yes	No		Don't know/Can't tell	Don't know/Can't tell	Neither agree or disagree	Neither agree or disagree	Neither agree or disagree	Neither agree or disagree	Neither agree or disagree	Neither agree or disagree	Neither agree or disagree	Neither agree or disagree	Neither agree or disagree	Neither agree or disagree	Neither agree or disagree	No	No
20-29	Male	Christian	SSS/SHS	Never married	Currently employed	TIMBER MARKET	ACCRA	Greater Accra	Greater Accra	Greater Accra	1	Less money than you need	1	0	1	No		No	No	I DON'T BELIEVE IT'S EXIST HERE IN GHANA	No		No	No	No	No risk at all	NO RECORD CASES OF COVID-19	No risk at all	NO RECORD CASES OF COVID-19	No risk at all	NO RECORD CASES OF COVID-19	Yes	No		Don't know/Can't tell	Don't know/Can't tell	Neither agree or disagree	Agree	Agree	Neither agree or disagree	Neither agree or disagree	Neither agree or disagree	Neither agree or disagree	Strongly Agree	Strongly disagree	Strongly disagree	Strongly disagree	Dont know	No
40-49	Female	Christian	SSS/SHS	Divorced	Currently employed	ALHAJI TABORA	ACCRA	Greater Accra	Greater Accra	Greater Accra	1	Less money than you need	1	0	1	No		No		NOTHING	No		No	No	No	No risk at all	NO RECORD OF COVID-19 CASES	No risk at all	NO RECORD OF COVID-19 CASES	No risk at all	NO RECORD OF COVID-19 CASES	Yes	No		Don't know/Can't tell	Don't know/Can't tell	Agree	Disagree	Agree	Neither agree or disagree	Strongly disagree	Disagree	Disagree	Strongly disagree	Strongly disagree	Strongly Agree	Strongly disagree	Yes	Yes
50-59	Female	Christian	Pre-school	Informal/living together	Currently employed	AKOTOLANTE	ACCRA	Greater Accra	Greater Accra	Greater Accra	18	Less money than you need	4	2	2	No		Yes	No		No		No	No	No	No risk at all	NO RECORD OF COVID-19 CASES	No risk at all	NO RECORD OF COVID-19 CASES	No risk at all	NO RECORD OF COVID-19 CASES	Yes	No		Don't know/Can't tell	Yes	Agree	Disagree	Neither agree or disagree	Neither agree or disagree	Disagree	Disagree	Disagree	Strongly disagree	Strongly disagree	Strongly disagree	Strongly disagree	Yes	Yes
60 and above	Female	Christian	No formal education	Widowed	Not currently employed	SAINT MARY	ACCRA	Greater Accra	Greater Accra	Greater Accra	50	Less money than you need	3	3	0	Yes	Dont Know/Did not receive the results				No		No	No	No	No risk at all	NO RECORD OF COVID-19 CASES	No risk at all		No risk at all	NO RECORD CASES OF COVID-19	Yes	No		Don't know/Can't tell	Yes	Agree	Neither agree or disagree	Neither agree or disagree	Disagree	Disagree	Neither agree or disagree	Neither agree or disagree	Strongly disagree	Strongly disagree	Strongly disagree	Strongly disagree	Yes	Yes
40-49	Male	Islam	JSS/JHS	Married	Currently employed	AGBOGLOSHIE	ACCRA	Greater Accra	Greater Accra	Greater Accra	10	Less money than you need	3	2	1	No		Don't know/Can't tell	No		No		No	No	No	No risk at all	NO RECORD CASES OF COVID-19	No risk at all	NO RECORD CASES OF COVID-19	No risk at all	NO RECORD CASES OF COVID-19	Yes	No		Yes	Yes	Neither agree or disagree	Neither agree or disagree	Neither agree or disagree	Neither agree or disagree	Neither agree or disagree	Neither agree or disagree	Neither agree or disagree	Neither agree or disagree	Neither agree or disagree	Neither agree or disagree	Neither agree or disagree	Yes	Yes
40-49	Male	Christian	Undergraduate	Married	Currently employed	ADENTA	ACCRA	Greater Accra	Greater Accra	Greater Accra	30	Just enough money	3	2	1	No		Yes	No		No		Yes	Yes	No	No risk at all	WE FOLLOW THE COVID-19 PROTOCOL	Small	THEY PLAY WITH OTHER CHILDREN	Small	THEY PLAY WITH OTHER CHILDREN	Yes	No		Yes	Don't know/Can't tell	Agree	Agree	Agree	Disagree	Neither agree or disagree	Neither agree or disagree	Disagree	Neither agree or disagree	Strongly disagree	Strongly disagree	Strongly disagree	Yes	Yes
40-49	Female	Christian	Primary	Never married	Currently employed	ABLEKUMA	ACCRA	Greater Accra	Greater Accra	Greater Accra	1	Less money than you need	3	3	0	No		Yes			No		No	No	No	No risk at all	MOSTLY INDOORS	No risk at all	NO RECORD OF COVID-19 CASES	No risk at all	NO RECORD OF COVID-19 CASES	Yes	No		Don't know/Can't tell	Yes	Agree	Agree	Neither agree or disagree	Neither agree or disagree	Agree	Neither agree or disagree	Neither agree or disagree	Strongly disagree	Strongly disagree	Strongly disagree	Disagree	Yes	Yes
40-49	Male	Christian	SSS/SHS	Informal/living together	Currently employed	Akoto lante	Ashiedu keteke	Greater Accra	Greater Accra	Greater Accra	20	Less money than you need	4	1	3	No		No			No		No	No	No	No risk at all	We practice hand washing	Small	They play with others	Moderate	They play with others ,Don't know if they do regular hand washing	Yes	No		Yes	No	Strongly Agree	Strongly Agree	Strongly Agree	Disagree	Strongly disagree	Strongly disagree	Strongly disagree	Neither agree or disagree	Neither agree or disagree	Strongly disagree	Strongly disagree	Yes	Yes
50-59	Female	Christian	JSS/JHS	Separated	Currently employed	SHIBU	ACCRA	Greater Accra	Greater Accra	Greater Accra	40	Less money than you need	4	4	0	No		No		NOTHING	No		No	No	No	No risk at all		No risk at all	I DON'T BELIEVE IN COVID-19	No risk at all	I DON'T BELIEVE IN COVID-19	No	Yes		Don't know/Can't tell	Don't know/Can't tell	Neither agree or disagree	Neither agree or disagree	Neither agree or disagree	Neither agree or disagree	Neither agree or disagree	Neither agree or disagree	Neither agree or disagree	Neither agree or disagree	Neither agree or disagree	Neither agree or disagree	Neither agree or disagree	No	No
20-29	Female	Christian	SSS/SHS	Never married	Currently employed	Joma	Weija Gbawe	Greater Accra	Greater Accra	Greater Accra	9	Less money than you need	1	1	0	No		No		I don't think I will want to do it because I observe the protocols	No		No	No	No	No risk at all	Observing the covid protocols	Moderate	They play around	Moderate	Don't know of the supervision	Yes	No		Yes	No	Strongly Agree	Strongly Agree	Strongly Agree	Strongly disagree	Strongly Agree	Strongly disagree	Strongly disagree	Neither agree or disagree	Neither agree or disagree	Strongly disagree	Strongly disagree	Yes	Yes
40-49	Female	Christian	SSS/SHS	Married	Currently employed	37Military hospital barracks	Ayawasu East	Greater Accra	Greater Accra	Greater Accra	10	Just enough money	1	0	1	No		Yes	Yes		Yes	Spouse	No	Yes	No	No risk at all	We are going by the protocols	No risk at all	She doesn't go out after closing from school	Small	No idea of the status of other colleagues and how they go by the protocols	Yes	No		Yes	Yes	Strongly Agree	Disagree	Strongly Agree	Neither agree or disagree	Agree	Disagree	Disagree	Disagree	Strongly disagree	Strongly disagree	Strongly disagree	Yes	Yes
50-59	Female	Christian	Middle	Married	Currently employed	AKOTOLANTE	ACCRA	Greater Accra	Greater Accra	Greater Accra	27	Less money than you need	3	1	2	No		Yes	No		No		No	No	No	No risk at all	WE FOLLOW THE COVID-19 PROTOCOL	Small	THEY PLAY WITH OTHER CHILDREN	No risk at all	THEY FOLLOW THE COVID-19 PROTOCOL	Yes	No		Don't know/Can't tell	Yes	Agree	Neither agree or disagree	Agree	Neither agree or disagree	Disagree	Disagree	Neither agree or disagree	Agree	Strongly disagree	Strongly disagree	Strongly disagree	Yes	Yes
30-39	Female	Christian	JSS/JHS	Married	Currently employed	AKOTOLANTE	ACCRA	Greater Accra	Greater Accra	Greater Accra	7	Less money than you need	3	0	3	No		Yes	No		No		No	No	No	No risk at all	NO RECORD CASES OF COVID-19	No risk at all	NO RECORD CASES OF COVID-19	No risk at all	NO RECORD CASES OF COVID-19	Yes	No		Yes	Yes	Agree	Agree	Neither agree or disagree	Neither agree or disagree	Agree	Strongly disagree	Disagree	Agree	Strongly disagree	Strongly disagree	Strongly disagree	Yes	Yes
40-49	Male	Islam	Undergraduate	Never married	Currently employed	AKOTOLANTE	ACCRA	Greater Accra	Greater Accra	Greater Accra	12	Just enough money	1	1	0	No		Yes	Yes		No		No	No	No	No risk at all	NO RECORD CASES OF COVID-19	No risk at all	NO RECORD CASES OF COVID-19	No risk at all	NO RECORD CASES OF COVID-19	Yes	No		Yes	Yes	Strongly Agree	Agree	Agree	Neither agree or disagree	Disagree	Disagree	Disagree	Disagree	Strongly disagree	Strongly disagree	Strongly disagree	Yes	Yes
30-39	Female	Christian	SSS/SHS	Married	Currently employed	Korle bu	Ablekumah south	Greater Accra	Greater Accra	Greater Accra	7	Less money than you need	2	0	2	No		Yes	Yes		No		No	No	No	Moderate	Although we practice the protocols they play outside	Moderate	They play around	Moderate	They play around so if they don't practice hand washing they may get	Yes	No		Yes	No	Strongly Agree	Strongly Agree	Strongly Agree	Disagree	Strongly disagree	Strongly disagree	Strongly disagree	Neither agree or disagree	Disagree	Strongly disagree	Strongly disagree	Yes	Yes
50-59	Male	Christian	Primary	Informal/living together	Not currently employed	AKOTOLANTE	ACCRA	Greater Accra	Greater Accra	Greater Accra	15	Less money than you need	2	1	1	No		Yes	No		No		No	No	No	No risk at all	NO RECORD CASES OF COVID-19	No risk at all	NO RECORD CASES OF COVID-19	No risk at all	THEY FOLLOW THE COVID-19 PROTOCOL	Yes	No		Don't know/Can't tell	Don't know/Can't tell	Agree	Neither agree or disagree	Neither agree or disagree	Disagree	Disagree	Neither agree or disagree	Neither agree or disagree	Agree	Strongly disagree	Strongly disagree	Strongly disagree	No	Yes
30-39	Female	Christian	SSS/SHS	Married	Currently employed	Agege	Ablekumah south	Greater Accra	Greater Accra	Greater Accra	12	Just enough money	3	2	1	No		Yes	Yes	To know if have contrated the virus for early treatment	No		No	No	No	Moderate	They play around	Moderate	They play around	Moderate	They play with other kids	Yes	No		Yes	No	Strongly Agree	Strongly Agree	Strongly Agree	Strongly disagree	Strongly Agree	Strongly disagree	Strongly disagree	Neither agree or disagree	Neither agree or disagree	Strongly disagree	Strongly disagree	Yes	Yes
40-49	Female	Christian	SSS/SHS	Married	Currently employed	Korle bu	Ablekumah south	Greater Accra	Greater Accra	Greater Accra	8	Less money than you need	4	2	2	No		No		Fear of stigma	No		No	No	No	No risk at all	They practice regular hand washing	Moderate	They play with their neighbourhood	Moderate	They play with friends	Yes	No		Yes	No	Strongly Agree	Strongly Agree	Strongly Agree	Strongly disagree	Strongly Agree	Strongly disagree	Strongly disagree	Agree	Neither agree or disagree	Strongly disagree	Strongly disagree	Yes	Yes
40-49	Female	Christian	SSS/SHS	Married	Currently employed	Korle bu zoti	Ablekumah south	Greater Accra	Greater Accra	Greater Accra	2	Less money than you need	4	2	2	No		Yes	Yes		No		No	No	No	No risk at all	Practise all the protocols of covid	Moderate	The kids play in the community	Moderate	They play with each other in school	Yes	No		Yes	No	Strongly Agree	Agree	Strongly Agree	Disagree	Strongly Agree	Strongly disagree	Strongly disagree	Neither agree or disagree	Disagree	Strongly disagree	Strongly disagree	Yes	Yes
20-29	Female	Christian	SSS/SHS	Informal/living together	Not currently employed	Korle gonno	Ablekumah south	Greater Accra	Greater Accra	Greater Accra	13	Less money than you need	1	1	0	No		Yes	Yes		No		No	No	No	Small	He like playing so I Don't pay attention to their handfasting they may get	Small	He play in the neighbourhood	Small	He play with other children at school	Yes	No		Yes	No	Strongly Agree	Agree	Strongly Agree	Disagree	Strongly Agree	Disagree	Strongly disagree	Strongly disagree	Neither agree or disagree	Strongly disagree	Strongly disagree	Yes	Yes
40-49	Male	Christian	SSS/SHS	Married	Currently employed	Dansoman	Ablekumah West	Greater Accra	Greater Accra	Greater Accra	14	Less money than you need	2	1	1	No		Yes	Yes		No		No	No	No	No risk at all	Practice fully all the protocols of covid	Moderate	They play with other children	Moderate	They play with other children	Yes	No		Yes	No	Strongly Agree	Strongly Agree	Strongly Agree	Disagree	Strongly Agree	Disagree	Strongly disagree	Neither agree or disagree	Disagree	Strongly disagree	Strongly disagree	Yes	Yes
30-39	Female	Christian	JSS/JHS	Never married	Currently employed	ABLEKUMA	ACCRA	Greater Accra	Greater Accra	Greater Accra	1	Less money than you need	3	1	2	Yes	Negative				No		No	No	Yes	No risk at all	MOSTLY INDOORS	Small	THEY GO OUT TO PLAY WITH OTHER CHILDREN	Small	THEY PLAY WITH OTHER CHILDREN	Yes	No		Don't know/Can't tell	Yes	Agree	Agree	Neither agree or disagree	Neither agree or disagree	Agree	Neither agree or disagree	Neither agree or disagree	Disagree	Strongly disagree	Strongly disagree	Strongly disagree	Yes	Yes
30-39	Male	Christian	SSS/SHS	Married	Currently employed	Garu	Tempane	Upper East	Upper East	Other Regions	10	Less money than you need	5	3	2	No		Don't know/Can't tell			No		No	Yes	No	Small	Because they attend school with people children	Small	They play with their colleagues	Small	Parents of other children can give them disease	Yes	No		Yes	Yes	Agree	Agree	Agree	Agree	Agree	Strongly disagree	Strongly Agree	Strongly Agree	Strongly Agree	Neither agree or disagree	Agree	Yes	Yes
40-49	Female	Christian	Primary	Never married	Not currently employed	AKOTOLANTE	ACCRA	Greater Accra	Greater Accra	Greater Accra	9	Less money than you need	1	1	0	No		Yes	No		No		No	No	No	No risk at all	I DON'T BELIEVE THE VIRUS IS THERE IN GHANA	No risk at all	NO RECORD CASES OF COVID-19	No risk at all	NO RECORD CASES OF COVID-19	Yes	No		Don't know/Can't tell	Don't know/Can't tell	Neither agree or disagree	Neither agree or disagree	Neither agree or disagree	Neither agree or disagree	Neither agree or disagree	Agree	Disagree	Strongly Agree	Strongly disagree	Strongly disagree	Strongly disagree	No	No
50-59	Female	Christian	No formal education	Widowed	Not currently employed	AKOTOLANTE	ACCRA	Greater Accra	Greater Accra	Greater Accra	40	Less money than you need	5	3	2	Yes	Dont Know/Did not receive the results				No		No	No	No	No risk at all	NO RECORD CASES OF COVID-19	No risk at all	NO RECORD CASES OF COVID-19	No risk at all	NO RECORD CASES OF COVID-19	Yes	No		Yes	Yes	Strongly Agree	Agree	Agree	Neither agree or disagree	Agree	Disagree	Disagree	Disagree	Strongly disagree	Strongly disagree	Strongly disagree	Yes	Yes
40-49	Male	Christian	Undergraduate	Married	Currently employed	Korle Gonno	ACCRA METRO	Greater Accra	Greater Accra	Greater Accra	34	Less money than you need	8	5	3	No		Don't know/Can't tell		Don't trust its effects after taken the vaccine	No		No	Yes	Yes	No risk at all	Because we always observe the various protocols	Small	The community is densly populated	No risk at all	As above explanation	Yes	No		Yes	Yes	Strongly disagree	Disagree	Strongly Agree	Agree	Strongly disagree	Strongly disagree	Strongly disagree	Neither agree or disagree	Strongly disagree	Strongly disagree	Strongly disagree	No	Yes
30-39	Female	Christian	Undergraduate	Never married	Currently employed	Accra	Adentan	Greater Accra	Greater Accra	Greater Accra	7	Less money than you need	1	0	1	Yes	Negative				No		No	No	No	Moderate	Because of school and me has a nurse	Small	We don't go out because our house is gated	Great	They play together	Yes	No		Yes	Yes	Neither agree or disagree	Neither agree or disagree	Strongly Agree	Agree	Neither agree or disagree	Disagree	Agree	Neither agree or disagree	Disagree	Strongly disagree	Neither agree or disagree	Yes	Yes
40-49	Female	Christian	SSS/SHS	Never married	Not currently employed	AMAMOMO	ACCRA	Greater Accra	Greater Accra	Greater Accra	44	Less money than you need	2	2	0	No		Yes	No		No		No	No	No	No risk at all	MOSTLY INDOORS	No risk at all	NO RECORD CASES OF COVID-19	No risk at all	THEY FOLLOW THE COVID-19 PROTOCOL	Yes	No		Yes	Yes	Agree	Agree	Agree	Disagree	Agree	Disagree	Disagree	Neither agree or disagree	Agree	Strongly disagree	Strongly disagree	Yes	Yes
30-39	Female	Christian	SSS/SHS	Married	Currently employed	AMAMOMO	ACCRA	Greater Accra	Greater Accra	Greater Accra	10	Less money than you need	1	1	0	No		Yes	No		No		No	No	No	No risk at all	NO RECORD CASES OF COVID-19	No risk at all	NO RECORD CASES OF COVID-19	No risk at all	NO RECORD OF COVID-19 CASES	Yes	No		No	Yes	Agree	Agree	Neither agree or disagree	Neither agree or disagree	Neither agree or disagree	Disagree	Disagree	Disagree	Disagree	Strongly disagree	Strongly disagree	Yes	Yes
20-29	Female	Christian	SSS/SHS	Informal/living together	Not currently employed	AMAMOMO	ACCRA	Greater Accra	Greater Accra	Greater Accra	15	Less money than you need	1	1	0	Yes	Dont Know/Did not receive the results				No		No	No	No	No risk at all	NO RECORD CASES OF COVID-19	No risk at all	NO RECORD CASES OF COVID-19	No risk at all	NO RECORD CASES OF COVID-19	Yes	No		Yes	Yes	Agree	Agree	Neither agree or disagree	Disagree	Agree	Agree	Agree	Disagree	Strongly disagree	Strongly disagree	Strongly disagree	Yes	Yes
40-49	Female	Islam	JSS/JHS	Married	Currently employed	AMAMOMO	ACCRA	Greater Accra	Greater Accra	Greater Accra	6	Just enough money	3	1	2	No		Yes	No		No		No	No	No	No risk at all	NO RECORD OF COVID-19 CASES	No risk at all	NO RECORD CASES OF COVID-19	No risk at all	NO RECORD CASES OF COVID-19	Yes	No		No	Don't know/Can't tell	Agree	Agree	Agree	Neither agree or disagree	Neither agree or disagree	Neither agree or disagree	Disagree	Disagree	Strongly disagree	Strongly disagree	Strongly disagree	Yes	Yes
40-49	Male	Christian	JSS/JHS	Married	Currently employed	AMAMOMO	ACCRA	Greater Accra	Greater Accra	Greater Accra	7	Less money than you need	3	1	2	Yes	Negative				No		No	No	No	No risk at all	NO RECORD CASES OF COVID-19	No risk at all	NO RECORD CASES OF COVID-19	No risk at all	NO RECORD CASES OF COVID-19	Yes	No		Yes	Yes	Agree	Agree	Agree	Neither agree or disagree	Neither agree or disagree	Disagree	Disagree	Strongly disagree	Strongly disagree	Strongly disagree	Strongly disagree	Yes	No
50-59	Female	Christian	JSS/JHS	Divorced	Not currently employed	AMAMOMO	ACCRA	Greater Accra	Greater Accra	Greater Accra	33	Less money than you need	1	0	1	No		Yes	No		No		No	No	No	No risk at all	NO RECORD CASES OF COVID-19	No risk at all	NO RECORD CASES OF COVID-19	No risk at all	NO RECORD CASES OF COVID-19	Yes	No		Yes	Yes	Agree	Neither agree or disagree	Neither agree or disagree	Neither agree or disagree	Neither agree or disagree	Agree	Disagree	Strongly disagree	Strongly disagree	Strongly disagree	Strongly disagree	Yes	Yes
30-39	Female	Christian	No formal education	Never married	Currently employed	AMAMOMO	ACCRA	Greater Accra	Greater Accra	Greater Accra	20	Less money than you need	2	0	2	Yes	Dont Know/Did not receive the results				No		No	No	No	No risk at all	NO RECORD CASES OF COVID-19	No risk at all	NO RECORD OF COVID-19 CASES	No risk at all	NO RECORD CASES OF COVID-19	Yes	No		Don't know/Can't tell	Don't know/Can't tell	Agree	Neither agree or disagree	Neither agree or disagree	Neither agree or disagree	Neither agree or disagree	Neither agree or disagree	Disagree	Disagree	Strongly disagree	Strongly disagree	Strongly disagree	Yes	Yes
30-39	Male	Islam	SSS/SHS	Married	Currently employed	Ward k	Tamale metro	Northern	Northern	Other Regions	13	Less money than you need	4	4	0	No					No		No	No	No	Small	Possible from we the parents in case we get it.	Small	They play together	Moderate	The class room is small so no social distancing a	Yes	No	I Continue to follow the safety protocol	Yes	Yes	Disagree	Agree	Agree	Disagree	Agree	Disagree	Strongly Agree	Agree	Strongly Agree	Neither agree or disagree	Neither agree or disagree	Yes	Yes
30-39	Male	Christian	Undergraduate	Married	Currently employed	Bolgatanga	Bolgatanga	Upper East	Upper East	Other Regions	37	Less money than you need	4	4	0	No		Yes	No	Well established Health Facility but Free of charge	No		No	Yes	Yes	Small	We observe all protocol	Moderate	The schools are not practicing covid protocol	Moderate	Not adhering to protocols	Yes	No		Yes	Yes	Agree	Agree	Agree	Disagree	Neither agree or disagree	Disagree	Neither agree or disagree	Neither agree or disagree	Neither agree or disagree	Strongly disagree	Neither agree or disagree	Yes	Yes
50-59	Male	Christian	JSS/JHS	Never married	Not currently employed	MALLAM JUNCTION	ACCRA	Greater Accra	Greater Accra	Greater Accra	46	Less money than you need	1	1	0	No		Yes	No		No		No	No	No	No risk at all	NO RECORD OF COVID-19	No risk at all	NO RECORD CASES OF COVID-19	No risk at all	NO RECORD CASES OF COVID-19	No	No		Don't know/Can't tell	Yes	Agree	Agree	Agree	Neither agree or disagree	Agree	Disagree	Neither agree or disagree	Disagree	Strongly disagree	Disagree	Agree	Yes	Yes
20-29	Male	No religion	SSS/SHS	Married	Currently employed	Kumbosco	Bolga East	Upper East	Upper East	Other Regions	1	More money than you need	1	1	0	No		Don't know/Can't tell	#NULL!	Is not available in my premises	Yes		No	No	No	Small	Because the vaccination covers only 18 years old and above	Small	Because most children are not vaccinated	Great	Most are unvaccinated	Yes	No		Yes	Don't know/Can't tell	Neither agree or disagree	Disagree	Agree	Neither agree or disagree	Neither agree or disagree	Agree	Agree	Neither agree or disagree	Disagree	Neither agree or disagree	Neither agree or disagree	Yes	Yes
40-49	Male	Islam	SSS/SHS	Never married	Not currently employed	AMAMOMO	ACCRA	Greater Accra	Greater Accra	Greater Accra	10	Less money than you need	2	1	1	No		Yes	No		No		No	No	No	No risk at all	NO RECORD CASES OF COVID-19	No risk at all	NO RECORD CASES OF COVID-19	No risk at all	NO RECORD CASES OF COVID-19	Yes	No		Yes	Yes	Agree	Agree	Neither agree or disagree	Neither agree or disagree	Disagree	Neither agree or disagree	Neither agree or disagree	Disagree	Strongly disagree	Strongly disagree	Strongly disagree	Yes	Yes
40-49	Male	Christian	SSS/SHS	Married	Currently employed	Bolga- soe	Bolga	Upper East	Upper East	Other Regions	16	Less money than you need	3	1	2	No		Yes	No		No		No	No	No	Great	Both parents are health workers	Great	Social mixing both home and school, protocols grossly disregarded	Great	Protocols grossly disregarded	Yes	Yes	Selective mask wearing and increased social interaction	Yes	Yes	Neither agree or disagree	Neither agree or disagree	Neither agree or disagree	Neither agree or disagree	Neither agree or disagree	Neither agree or disagree	Neither agree or disagree	Neither agree or disagree	Strongly disagree	Strongly disagree	Strongly disagree	Yes	Yes
30-39	Male	Christian	SSS/SHS	Married	Currently employed	Kalpohini	Sagnarigu	Northern	Northern	Other Regions	12	Less money than you need	3	1	2	No		Yes	No		No		No	No	No	Moderate	They go to school in and out so the chances are there	Small	Cus I don't know where n where my neighbourhood	Moderate		Yes	No		Yes	Yes	Strongly Agree	Strongly Agree	Strongly Agree	Strongly disagree	Agree	Strongly disagree	Strongly disagree	Neither agree or disagree	Strongly disagree	Strongly disagree	Strongly disagree	Yes	Yes
30-39	Female	Christian	SSS/SHS	Married	Currently employed	Akosombo	Asougyaman	Eastern	Eastern	Eastern	10	Less money than you need	0	3	0	No		No	Yes	No	No		No	No	No	Great	Because we the parents travel out	Moderate	They don't go anywhere always at home	Great	Because they meet other kids in school	Yes	Yes	We went by the protocol	Yes	Yes	Strongly Agree	Agree	Strongly Agree	Agree	Strongly Agree	Strongly Agree	Agree	Agree	Neither agree or disagree	Agree	Strongly Agree	Yes	Yes
30-39	Female	Christian	Undergraduate	Married	Currently employed	Amasaman	Ga west	Greater Accra	Greater Accra	Greater Accra	5	Just enough money	3	0	3	No		No		Because I don't have any signs and symptoms of covid	No		No	No	Don't know/Can't tell	No risk at all	They are always save	No risk at all	They hardly go out	Small	At times they take off their mask	Yes	No		Yes	No	Agree	Agree	Agree	Disagree	Strongly disagree	Disagree	Strongly disagree	Agree	Strongly disagree	Strongly disagree	Strongly disagree	Yes	No
40-49	Male	Christian	SSS/SHS	Married	Currently employed	OLD FADAMA ROAD	ACCRA	Greater Accra	Greater Accra	Greater Accra	7	Less money than you need	2	1	1	Yes	Negative				No		No	No	No	No risk at all	NO RECORD CASES OF COVID-19	No risk at all	NO RECORD CASES OF COVID-19	No risk at all	NO RECORD CASES OF COVID-19	Yes	No		Yes	Yes	Strongly Agree	Agree	Agree	Neither agree or disagree	Strongly disagree	Disagree	Agree	Agree	Disagree	Agree	Disagree	Yes	Yes
30-39	Male	Christian	JSS/JHS	Married	Currently employed	OLD FADAMA ROAD	ACCRA	Greater Accra	Greater Accra	Greater Accra	20	Less money than you need	1	0	1	No		Yes	Yes		No		No	No	No	No risk at all	NO RECORD OF COVID-19 CASES	No risk at all	NO RECORD OF COVID-19 CASES	No risk at all	NO RECORD OF COVID-19 CASES	Yes	Yes		Yes	Yes	Agree	Agree	Neither agree or disagree	Disagree	Strongly disagree	Neither agree or disagree	Neither agree or disagree	Neither agree or disagree	Strongly disagree	Strongly disagree	Strongly disagree	Yes	Yes
40-49	Female	Christian	JSS/JHS	Never married	Currently employed	TIMBER MARKET	ACCRA	Greater Accra	Greater Accra	Greater Accra	24	Less money than you need	1	0	1	No		Yes	No		No		No	No	No	No risk at all	NO RECORD CASES OF COVID-19	No risk at all	NO RECORD CASES OF COVID-19	No risk at all	NO RECORD CASES OF COVID-19	Yes	No		Don't know/Can't tell	Yes	Agree	Agree	Agree	Neither agree or disagree	Disagree	Agree	Disagree	Strongly disagree	Strongly disagree	Strongly disagree	Strongly disagree	Yes	Yes
40-49	Female	Christian	JSS/JHS	Married	Currently employed	DARKUMAN	ACCRA	Greater Accra	Greater Accra	Greater Accra	1	Less money than you need	1	0	1	No		Yes			Yes	BROTHER	Yes	No	No	Small	THEY PLAY WITH OTHER CHILDREN	Small	THEY PLAY WITH OTHER CHILDREN	No risk at all	THEY FOLLOW THE COVID-19 PROTOCOL	Yes	No		Yes	No	Agree	Agree	Neither agree or disagree	Neither agree or disagree	Disagree	Neither agree or disagree	Neither agree or disagree	Disagree	Strongly disagree	Strongly disagree	Strongly disagree	Yes	Yes
30-39	Female	Christian	Undergraduate	Separated	Currently employed	Amanfrom	Bantoma sub metro	Ashanti	Ashanti	Ashanti	25	Just enough money	3	2	1	No		No	Yes		No		No	No	No	No risk at all	No covid19 patient	No risk at all	No known covid patient	No risk at all	No recorded covid patient and all covid 19 protocol observed	Yes	No		Yes	Yes	Agree	Agree	Agree	Agree	Agree	Disagree	Agree	Agree	Agree	Disagree	Disagree	Yes	Yes
60 and above	Female	Christian	Middle	Married	Not currently employed	BANANA INN	ACCRA	Greater Accra	Greater Accra	Greater Accra	42	Less money than you need	3	1	2	No		Yes	No		No		No	No	No	No risk at all	NO RECORD CASES OF COVID-19	No risk at all	NO RECORD CASES OF COVID-19	No risk at all	THEY FOLLOW THE COVID-19 PROTOCOLS	Yes	No		Yes	Yes	Agree	Agree	Agree	Neither agree or disagree	Disagree	Agree	Agree	Disagree	Strongly disagree	Strongly disagree	Strongly disagree	Yes	Yes
40-49	Male	Islam	SSS/SHS	Married	Currently employed	DANSOMAN	ACCRA	Greater Accra	Greater Accra	Greater Accra	30	Just enough money	2	2	0	No		Yes			No		No	No	No	No risk at all	NO RECORD CASES OF COVID-19	No risk at all	NO RECORD CASES OF COVID-19	No risk at all	THEY FOLLOW THE COVID-19 PROTOCOL	Yes	No		Yes	Yes	Agree	Agree	Agree	Neither agree or disagree	Disagree	Disagree	Agree	Disagree	Strongly disagree	Strongly disagree	Strongly disagree	No	Yes
40-49	Male	Christian	Undergraduate	Married	Currently employed	AGEGE	ACCRA	Greater Accra	Greater Accra	Greater Accra	3	Just enough money	3	0	3	No		Yes	No		No		No	No	No	No risk at all	NO RECORD CASES OF COVID-19	No risk at all	NO RECORD CASES OF COVID-19	No risk at all	NO RECORD CASES OF COVID-19	Yes	No		Yes	Yes	Agree	Agree	Agree	Neither agree or disagree	Disagree	Disagree	Agree	Disagree	Strongly disagree	Strongly disagree	Strongly disagree	Yes	Yes
40-49	Male	Christian	Undergraduate	Married	Currently employed	BANANA INN	ACCRA	Greater Accra	Greater Accra	Greater Accra	30	Just enough money	2	0	2	Yes	Negative		Yes		No		No	No	No	No risk at all	INDOORS MOSTLY	No risk at all	NO RECORD CASES OF COVID-19	No risk at all	NO RECORD CASES OF COVID-19	Yes	No		Yes	Yes	Agree	Agree	Disagree	Disagree	Disagree	Agree	Agree	Disagree	Strongly disagree	Strongly disagree	Strongly disagree	Yes	Yes
30-39	Male	Christian	SSS/SHS	Never married	Currently employed	BANANA INN	ACCRA	Greater Accra	Greater Accra	Greater Accra	15	Just enough money	1	0	1	Yes	Negative		Yes		No		No	No	No	No risk at all	NO RECORD CASES OF COVID-19	No risk at all	NO RECORD CASES OF COVID-19	No risk at all	NO RECORDED CASES OF COVID-19	Yes	No		Yes	Yes	Agree	Agree	Agree	Disagree	Disagree	Agree	Agree	Disagree	Strongly disagree	Strongly disagree	Strongly disagree	Yes	Yes
30-39	Male	Islam	Undergraduate	Informal/living together	Currently employed	BANANA INN	ACCRA	Greater Accra	Greater Accra	Greater Accra	20	Less money than you need	1	0	1	Yes	Negative		Yes		No		No	No	No	No risk at all	NO RECORD CASES OF COVID-19	No risk at all	NO RECORD CASES OF COVID-19	No risk at all	NO RECORD CASES OF COVID-19	Yes	No		Yes	Yes	Agree	Agree	Agree	Neither agree or disagree	Disagree	Disagree	Agree	Disagree	Strongly disagree	Strongly disagree	Strongly disagree	Yes	Yes
20-29	Female	Christian	JSS/JHS	Never married	Currently employed	BANANA INN	ACCRA	Greater Accra	Greater Accra	Greater Accra	15	Less money than you need	1	0	1	No		Yes	No		No		No	No	No	No risk at all	NO RECORD CASES OF COVID-19 CASES	No risk at all	NO RECORD CASES OF COVID-19	No risk at all	NO RECORD CASES OF COVID-19	Yes	No		Yes	Yes	Agree	Agree	Neither agree or disagree	Neither agree or disagree	Disagree	Disagree	Agree	Disagree	Strongly disagree	Strongly disagree	Strongly disagree	Yes	Yes
40-49	Female	Christian	SSS/SHS	Divorced	Currently employed	Banana inn	Ablekuma Central	Greater Accra	Greater Accra	Greater Accra	1	Just enough money	3	2	1	Yes	Negative		Yes		No		No	Yes	Yes	Moderate	My children have contact with other people on daily basis at home	Moderate	They do play with other children and have contact with other people via buying	Great	I cannot monitor them on the protocols well and they do have contact with other children	Yes	No		Yes	No	Strongly Agree	Neither agree or disagree	Strongly Agree	Strongly disagree	Strongly disagree	Strongly disagree	Strongly disagree	Strongly disagree	Strongly disagree	Strongly disagree	Strongly disagree	Yes	Yes
30-39	Female	Christian	SSS/SHS	Never married	Currently employed	Nkawkaw	Kwahu west	Eastern	Eastern	Eastern	4	Less money than you need	0	0	0	Yes	Negative		Yes		No		No	No	Yes	Small		Small		Moderate		Yes	No		Yes	No	Agree	Strongly Agree	Strongly Agree	Strongly Agree	Strongly disagree	Neither agree or disagree	Strongly disagree	Strongly Agree	Strongly disagree	Strongly disagree	Neither agree or disagree	Yes	Yes
30-39	Female	Christian	SSS/SHS	Married	Currently employed	Savelugu	Savelugu Municipal	Northern	Northern	Other Regions	5	Just enough money	2	0	2	No		Yes	Yes		No		No	Yes	Yes	Small	Because of school	Small	Leaving in a compound house	Small	Number of pupils in the class	Yes	No		Yes	Yes	Strongly Agree	Strongly Agree	Agree	Strongly disagree	Disagree	Strongly disagree	Strongly disagree	Neither agree or disagree	Neither agree or disagree	Strongly disagree	Strongly disagree	Yes	Yes
40-49	Female	Christian	Undergraduate	Married	Currently employed	Frafraha	Adenta	Greater Accra	Greater Accra	Greater Accra	9	Just enough money	2	1	1	No		Don't know/Can't tell			No		No	No	No	No risk at all	We donot allow anyone into our home without a mask. We also have a veronica bucket station always infront of the house especially weekends when we are all at home	No risk at all	Because they hardly go out into the community. They do once in maybe 3 weeks when they have to purchase some household items from the shops around	No risk at all	Because the protocols at school are very good. Also they are teens whom we as parents had discussions with them before school reopened Again we remind them egularly to adhere to the safety protocols. The rule at home is when they return from school they bath first before anything elset	Yes	No		Yes	No	Neither agree or disagree	Agree	Agree	Disagree	Neither agree or disagree	Disagree	Disagree	Neither agree or disagree	Disagree	Neither agree or disagree	Neither agree or disagree	Yes	Dont know
40-49	Male	Christian	SSS/SHS	Married	Not currently employed	Nkoranza	Nkoranza North	Bono East	Bono	Other Regions	9	Less money than you need	2	2	0	No		Don't know/Can't tell			No		No	No	No	No risk at all	Protocols are well observed	Small	Play with friends and schooling activities	Moderate	Don't know what someone is carrying to the school from home	Yes	No		Yes	Don't know/Can't tell	Disagree	Agree	Agree	Neither agree or disagree	Disagree	Disagree	Neither agree or disagree	Agree	Agree	Disagree	Disagree	Yes	Dont know
40-49	Female	Islam	Undergraduate	Married	Not currently employed	Legon Campus		Greater Accra	Greater Accra	Greater Accra	3	Just enough money	2	0	2	No		Don't know/Can't tell			No		No	No	No	Small	They have been home through the period of covid 19.If even they go out they have been trained on how to observe the covid protocols and also other protocols like steaming with neem tree and taking vitamin supplement. Also their school has also put measures to help the kid by taking their temperatures, reducing class size and also reducing class hours and lastly reduced number of school going days…	Small	We live in the university community where residence of the community live in the house well spaced where children are highly informed and also really go out to interact with other children.	Small		Yes	No		Yes	Yes	Neither agree or disagree	Disagree	Neither agree or disagree	Disagree	Neither agree or disagree	Disagree	Neither agree or disagree	Disagree	Agree	Neither agree or disagree	Neither agree or disagree	Yes	Dont know
50-59	Male	Christian	SSS/SHS	Married	Currently employed	Takoradi	STMA	Western	Western	Western	4	Less money than you need	2	2	1	No		Don't know/Can't tell			No		No	No	Don't know/Can't tell	Small	They are students	Small	Children interact with friends in school	Small	They interact with friends in school	Yes	No		Yes	No	Strongly disagree	Neither agree or disagree	Neither agree or disagree	Neither agree or disagree	Strongly Agree	Neither agree or disagree	Neither agree or disagree	Strongly Agree	Strongly Agree	Neither agree or disagree	Agree	Yes	Dont know
50-59	Male	Christian	Undergraduate	Married	Currently employed	Winneba	Effutu Municipality	Central	Central	Central	23	Less money than you need	1	1	0	No		Yes	No		No		No	No	No	Moderate	He has been going to school	Small	He doesn't play with neighbors	Moderate	Contact with friends who may have it	Yes	No		Yes	Don't know/Can't tell	Disagree	Neither agree or disagree	Agree	Agree	Disagree	Agree	Neither agree or disagree	Strongly disagree	Neither agree or disagree	Disagree	Strongly disagree	Yes	Dont know
40-49	Male	Christian	SSS/SHS	Married	Currently employed	Sakumono	Tens West	Greater Accra	Greater Accra	Greater Accra	20	Just enough money	3	1	2	No		Don't know/Can't tell			No		Yes	Yes	Don't know/Can't tell	No risk at all	We respect the protocols	Small	They hardly go out to play	Moderate	The school observes the protocols but you can't tell	Yes	No		Yes	No	Agree	Agree	Neither agree or disagree	Disagree	Neither agree or disagree	Neither agree or disagree	Neither agree or disagree	Disagree	Disagree	Disagree	Disagree	Yes	Dont know
50-59	Male	Christian	Undergraduate	Married	Currently employed			Greater Accra	Greater Accra	Greater Accra	12	Just enough money	2	1	2	No		Don't know/Can't tell			No		No	Yes	No	Moderate		Moderate	She attends school in the neighborhood	Small	Protocols are strictly adhered to	Yes	No		Yes	Yes	Disagree	Disagree	Disagree	Agree	Strongly disagree	Strongly disagree	Strongly disagree	Strongly Agree	Strongly disagree	Disagree	Disagree	Yes	Dont know
30-39	Male	Christian	SSS/SHS	Married	Currently employed	Lapaz	Okaikwei North	Greater Accra	Greater Accra	Greater Accra		Less money than you need	1	0	1	No		Yes	Yes		No		No	No	No	Small		No risk at all	Always indoors	Small	Association with friends in school	Yes	No		Yes	Don't know/Can't tell	Neither agree or disagree	Neither agree or disagree	Agree	Neither agree or disagree	Neither agree or disagree	Neither agree or disagree	Neither agree or disagree	Neither agree or disagree	Neither agree or disagree	Neither agree or disagree	Neither agree or disagree	No	Dont know
30-39	Female	Christian	Undergraduate	Married	Currently employed	Nungua	Krowor	Greater Accra	Greater Accra	Greater Accra	6	Less money than you need	2	1	1	No		Yes	Yes		No		Don't know/Can't tell	Don't know/Can't tell	Don't know/Can't tell	No risk at all	Because we practice the safety protocols at home	Small	Some don’t wear their mask	No risk at all	They are practicing the safety protocols in school	Yes	No		Yes	Don't know/Can't tell	Strongly disagree	Strongly disagree	Strongly disagree	Neither agree or disagree	Neither agree or disagree	Neither agree or disagree	Neither agree or disagree	Agree	Agree	Neither agree or disagree	Neither agree or disagree	Yes	Dont know
50-59	Male	Christian	Undergraduate	Married	Currently employed		Ga South	Greater Accra	Greater Accra	Greater Accra	20	Less money than you need	2	0	3	No		Yes	Yes		No		No	Yes	Yes	No risk at all		No risk at all		Small		Yes	No		Yes	Yes	Neither agree or disagree	Agree	Neither agree or disagree	Agree	Disagree	Neither agree or disagree	Disagree	Strongly Agree	Strongly Agree	Disagree	Disagree	Yes	Dont know
50-59	Male	Christian	Undergraduate	Married	Currently employed	Takoradi	STMA	Western	Western	Western		Less money than you need	1	1	1	No		Don't know/Can't tell			No		No	Yes	Don't know/Can't tell	No risk at all	Strict adherence to the COVID-19 protocols	Small	Does not interact with community members	Small	Very well informed about Covid-19 and how to protect himself	Yes	No		Yes	No	Agree	Agree	Disagree	Neither agree or disagree	Neither agree or disagree	Neither agree or disagree	Disagree	Strongly Agree	Strongly Agree	Neither agree or disagree	Neither agree or disagree	Yes	Dont know
40-49	Male	Christian	Undergraduate	Married	Currently employed	Community 25	Greater Accra	Greater Accra	Greater Accra	Greater Accra	8	Just enough money	2	1	1	Yes	Negative	Don't know/Can't tell			No		No	Yes	Don't know/Can't tell	Moderate	Play with other kids at school and join others kids back home in a private car.	Small	They hardly play with other kids in the community	Moderate	They wear nose mask and constantly talk to them when driving them to school	Yes	No		Yes	Don't know/Can't tell	Disagree	Agree	Disagree	Strongly disagree	Neither agree or disagree	Disagree	Disagree	Disagree	Disagree	Disagree	Disagree	Yes	Dont know
30-39	Female	Christian	Undergraduate	Married	Currently employed	Spintex	Tema East	Greater Accra	Greater Accra	Greater Accra	10	Just enough money	2	2	0	Yes	Negative	Don't know/Can't tell			No		No	Yes	Yes	Moderate	The children are almost always at hom, however, the adults go to work and return to the kids	Small	They rarely step out	Small	They are in virtual school	Yes	No		Yes	Yes	Agree	Agree	Neither agree or disagree	Disagree	Neither agree or disagree	Neither agree or disagree	Disagree	Disagree	Strongly disagree	Strongly disagree	Strongly disagree	Yes	Dont know
30-39	Male	Christian	Undergraduate	Married	Currently employed	ABOKOBI	Ga West	Greater Accra	Greater Accra	Greater Accra	4	Less money than you need	3	1	2	No		Yes	Yes		No		No	Yes	No	Great	We do not practice social distancing. Other protocols are upheld	Small	The don’t go out.	Moderate	Safety protocols are observed in the school.	Yes	No		Yes	No	Neither agree or disagree	Strongly disagree	Neither agree or disagree	Disagree	Disagree	Disagree	Neither agree or disagree	Disagree	Neither agree or disagree	Neither agree or disagree	Neither agree or disagree	Yes	Dont know
30-39	Female	Christian	Undergraduate	Never married	Currently employed	Kakumdu	Cape coast	Central	Central	Central	10	Just enough money	2	0	2	No		Yes	Yes		No		No	No	No	No risk at all	We try our best to be careful and obey the protocols	No risk at all	They don't go out of the home	Small	The respects the protocols	Yes	No		Yes	Yes	Neither agree or disagree	Neither agree or disagree	Agree	Neither agree or disagree	Neither agree or disagree	Disagree	Strongly disagree	Agree	Strongly disagree	Strongly disagree	Strongly disagree	No	Dont know
50-59	Male	Christian	Undergraduate	Married	Currently employed	Takoradi		Western	Western	Western	6	Just enough money	3	2	2	No		No		.no showing symptoms	No		No	Yes	No	Small	There's the risk of infection from a family member	Small	There's the risk of infection from a family member or neighbour	Great	Risk of getting infected by a school mate and teachers from diverse backgrounds	Yes	No		No	Yes	Neither agree or disagree	Agree	Neither agree or disagree	Neither agree or disagree	Neither agree or disagree	Neither agree or disagree	Neither agree or disagree	Agree	Agree	Neither agree or disagree	Neither agree or disagree	Yes	Dont know
40-49	Male	Christian	Undergraduate	Married	Not currently employed	Frafraha	Adenta	Greater Accra	Greater Accra	Greater Accra	6	Just enough money	2	2	0	No		Don't know/Can't tell			No		No	Don't know/Can't tell	Don't know/Can't tell	Great	They are both in school with the elder in boarding sch	Small	They hardly go out after school	Great	The population in school and each is coming from a home	Yes	No		Don't know/Can't tell	Yes	Strongly disagree	Strongly Agree	Agree	Neither agree or disagree	Neither agree or disagree	Neither agree or disagree	Disagree	Strongly Agree	Disagree	Disagree	Disagree	Yes	Dont know
40-49	Female	Christian	Undergraduate	Married	Currently employed	Frafraha	Adenta	Greater Accra	Greater Accra	Greater Accra	9	Just enough money	2	11	1	No		Don't know/Can't tell			No		No	No	No	No risk at all	We donot allow anyone into our home without a mask. We also have a veronica bucket station always infront of the house especially weekends when we are all at home	No risk at all	Because they hardly go out into the community. They do once in maybe 3 weeks when they have to purchase some household items from the shops around	No risk at all	Because the protocols at school are very good. Also they are teens whom we as parents had discussions with them before school reopened Again we remind them egularly to adhere to the safety protocols. The rule at home is when they return from school they bath first before anything elset	Yes	No		Yes	No	Neither agree or disagree	Agree	Agree	Disagree	Neither agree or disagree	Disagree	Disagree	Neither agree or disagree	Disagree	Neither agree or disagree	Neither agree or disagree	Yes	Dont know
40-49	Female	Islam	Undergraduate	Married	Not currently employed	Legon Campus		Greater Accra	Greater Accra	Greater Accra	3	Just enough money	2	0	2	No		Don't know/Can't tell			No		No	No	No	Small	They have been home through the period of covid 19.If even they go out they have been trained on how to observe the covid protocols and also other protocols like steaming with neem tree and taking vitamin supplement. Also their school has also put measures to help the kid by taking their temperatures, reducing class size and also reducing class hours and lastly reduced number of school going days…	Small	We live in the university community where residence of the community live in the house well spaced where children are highly informed and also really go out to interact with other children.	Small		Yes	No		Yes	Yes	Neither agree or disagree	Disagree	Neither agree or disagree	Disagree	Neither agree or disagree	Disagree	Neither agree or disagree	Disagree	Agree	Neither agree or disagree	Neither agree or disagree	Yes	Dont know
50-59	Male	Christian	SSS/SHS	Married	Currently employed	Takoradi	STMA	Western	Western	Western	4	Less money than you need	2	1	1	No		Don't know/Can't tell			No		No	No	Don't know/Can't tell	Small	They are students	Small	Children interact with friends in school	Small	They interact with friends in school	Yes	No		Yes	No	Strongly disagree	Neither agree or disagree	Neither agree or disagree	Neither agree or disagree	Strongly Agree	Neither agree or disagree	Neither agree or disagree	Strongly Agree	Strongly Agree	Neither agree or disagree	Agree	Yes	Dont know
50-59	Male	Christian	Undergraduate	Married	Currently employed	Winneba	Effutu Municipality	Central	Central	Central	23	Less money than you need	1	1	0	No		Yes	No		No		No	No	No	Moderate	He has been going to school	Small	He doesn't play with neighbors	Moderate	Contact with friends who may have it	Yes	No		Yes	Don't know/Can't tell	Disagree	Neither agree or disagree	Agree	Agree	Disagree	Agree	Neither agree or disagree	Strongly disagree	Neither agree or disagree	Disagree	Strongly disagree	Yes	Dont know
50-59	Male	Christian	Undergraduate	Married	Currently employed			Greater Accra	Greater Accra	Greater Accra	12	Just enough money	2	1	2	No		Don't know/Can't tell			No		No	Yes	No	Moderate		Moderate	She attends school in the neighborhood	Small	Protocols are strictly adhered to	Yes	No		Yes	Yes	Disagree	Disagree	Disagree	Agree	Strongly disagree	Strongly disagree	Strongly disagree	Strongly Agree	Strongly disagree	Disagree	Disagree	Yes	Dont know
30-39	Male	Christian	SSS/SHS	Married	Currently employed	Lapaz	Okaikwei North	Greater Accra	Greater Accra	Greater Accra		Less money than you need	1	0	1	No		Yes	Yes		No		No	No	No	Small		No risk at all	Always indoors	Small	Association with friends in school	Yes	No		Yes	Don't know/Can't tell	Neither agree or disagree	Neither agree or disagree	Agree	Neither agree or disagree	Neither agree or disagree	Neither agree or disagree	Neither agree or disagree	Neither agree or disagree	Neither agree or disagree	Neither agree or disagree	Neither agree or disagree	No	Dont know
30-39	Female	Christian	Undergraduate	Married	Currently employed	Nungua	Krowor	Greater Accra	Greater Accra	Greater Accra	6	Less money than you need	2	1	1	No		Yes	Yes		No		Don't know/Can't tell	Don't know/Can't tell	Don't know/Can't tell	No risk at all	Because we practice the safety protocols at home	Small	Some don’t wear their mask	No risk at all	They are practicing the safety protocols in school	Yes	No		Yes	Don't know/Can't tell	Strongly disagree	Strongly disagree	Strongly disagree	Neither agree or disagree	Neither agree or disagree	Neither agree or disagree	Neither agree or disagree	Agree	Agree	Neither agree or disagree	Neither agree or disagree	Yes	Dont know
30-39	Male	Christian	Undergraduate	Married	Currently employed	Tamale	Tamale Metropolitan	Northern	Northern	Other Regions	5	Less money than you need	1	1	0	No		Yes	Yes		No		No	No	No	No risk at all	Don't have idea	No risk at all	Don't have idea	No risk at all	No idea	Yes	No		Yes	Yes	Neither agree or disagree	Neither agree or disagree	Neither agree or disagree	Neither agree or disagree	Neither agree or disagree	Neither agree or disagree	Neither agree or disagree	Neither agree or disagree	Neither agree or disagree	Neither agree or disagree	Neither agree or disagree	Yes	No
40-49	Female	Christian	Undergraduate	Married	Currently employed	Ablekuma-Fanmilk	Ga Central	Greater Accra	Greater Accra	Greater Accra	20	Less money than you need	1	0	1	Yes	Negative	Don't know/Can't tell			No		No	Yes	No	No risk at all	She is always at home with my mother who doesn't also go out	No risk at all	She is not going anywhere	No risk at all	She is not going to school yet.	Yes	No		Yes	Yes	Neither agree or disagree	Neither agree or disagree	Neither agree or disagree	Neither agree or disagree	Neither agree or disagree	Neither agree or disagree	Neither agree or disagree	Agree	Neither agree or disagree	Strongly disagree	Strongly disagree	Yes	No
50-59	Male	Christian	SSS/SHS	Married	Currently employed	Nyanyano Kakraba	Gomoa East	Central	Central	Central	20	Just enough money	1	1	1	No		Don't know/Can't tell			No		No	No	No	No risk at all	She is always indoors	Moderate	Because she has to go to school	Moderate	Because children can't observe the protocols to the letter	Yes	No		Yes	Yes	Agree	Strongly disagree	Agree	Disagree	Disagree	Disagree	Disagree	Agree	Strongly disagree	Strongly disagree	Strongly disagree	Yes	No
30-39	Female	Christian	Undergraduate	Married	Currently employed	New Weija	Weija Gbawe	Greater Accra	Greater Accra	Greater Accra	21	Just enough money	2	0	2	No		Yes	Yes		No		No	No	Don't know/Can't tell	Great	Because I work in a health facility and I can easily contract it and if that happens it’s easy for my children to also contract it.	Small	Because I don’t take them outside,they are always in indoor	No risk at all	Because they are not schooling	Yes	No		Yes	Yes	Disagree	Strongly disagree	Neither agree or disagree	Neither agree or disagree	Neither agree or disagree	Strongly Agree	Agree	Agree	Disagree	Agree	Agree	Yes	No
50-59	Male	Christian	Undergraduate	Married	Currently employed	Okorase	Akuapem North Municipal	Eastern	Eastern	Eastern	0	Less money than you need	4	4	0	No		Yes	No		No		No	Don't know/Can't tell	Don't know/Can't tell	No risk at all	Limited contact with people around	Small	Limited contact with people around	Moderate	Safety Protocols are observed	Yes	No		Yes	No	Neither agree or disagree	Neither agree or disagree	Disagree	Neither agree or disagree	Neither agree or disagree	Neither agree or disagree	Neither agree or disagree	Agree	Strongly disagree	Neither agree or disagree	Neither agree or disagree	Yes	No
40-49	Female	Christian	Undergraduate	Married	Currently employed	Dansoman	Ga south	Greater Accra	Greater Accra	Greater Accra	11	Just enough money	2	2	1	No		Yes	Yes		Yes	Other	Yes	Don't know/Can't tell	Don't know/Can't tell	No risk at all	We wear OUr masks	No risk at all	We all wear masks	Small	They are very careful	Yes	No		Yes	No	Disagree	Strongly disagree	Strongly disagree	Neither agree or disagree	Neither agree or disagree	Neither agree or disagree	Neither agree or disagree	Neither agree or disagree	Agree	Agree	Agree	Yes	No
40-49	Male	Christian	Undergraduate	Married	Currently employed			Western	Western	Western	11	Just enough money	2	1	1	No		Don't know/Can't tell			No		Don't know/Can't tell	Yes	Don't know/Can't tell	No risk at all	Every family member observes the protocols outside before we later converge at home. And at home we apply the natural remedy	Moderate	They observe the protocols wherever they go	Moderate		Yes	No		Yes	Yes	Disagree	Disagree	Disagree	Strongly Agree	Strongly Agree	Strongly Agree	Strongly Agree	Strongly Agree	Strongly Agree	Strongly Agree	Strongly Agree	Yes	No
30-39	Female	Christian	SSS/SHS	Married	Currently employed	Burma camp		Greater Accra	Greater Accra	Greater Accra	6	Just enough money	4	1	3	Yes	Negative	Don't know/Can't tell			No		Yes	Yes	Don't know/Can't tell	Great	Tgey r in school with many kifs who dont really appreciate the covid protocols	Small	We r always indoors and at church the covid meadures are strictly applied	Great	Two of them are 6years and below and r not able to wear the nose mask for long period. My last one is 2years and per science she does not wear the nose mask at all⁹	Yes	No		Yes	Yes	Agree	Strongly disagree	Strongly Agree	Strongly disagree	Neither agree or disagree	Strongly disagree	Strongly disagree	Strongly Agree	Strongly disagree	Strongly disagree	Strongly Agree	Yes	No
50-59	Male	Christian	Undergraduate	Married	Currently employed	Ogbodjo	Adentan	Greater Accra	Greater Accra	Greater Accra	8	Less money than you need	2	1	1	No		Yes	Yes		No		No	Yes	Don't know/Can't tell	Small	Not many people come home.	Small	They don't go out that much in the community.	No risk at all	Study from home	Yes	No		Yes	No	Agree	Agree	Neither agree or disagree	Disagree	Neither agree or disagree	Neither agree or disagree	Disagree	Agree	Neither agree or disagree	Strongly disagree	Strongly disagree	Yes	No
30-39	Male	Christian	SSS/SHS	Married	Currently employed	Sakasaka	Tamale metro	Northern	Northern	Other Regions	4	Just enough money	1	0	1	No		Don't know/Can't tell			No		No	Yes	Yes	No risk at all	Very careful with covid protocols at home.	Small	Others may infect through social	Great	Children cannot be controlled among their friends at during break time	Yes	No		Yes	Don't know/Can't tell	Disagree	Disagree	Disagree	Neither agree or disagree	Neither agree or disagree	Neither agree or disagree	Agree	Agree	Disagree	Disagree	Disagree	Yes	No
40-49	Female	Christian	SSS/SHS	Separated	Currently employed	Burma camp	La Dadekotokpone	Greater Accra	Greater Accra	Greater Accra	3	Less money than you need	1	0	2	No		Don't know/Can't tell			No		No	No	No	No risk at all	Because they don’t go out to anywhere and I make sure we follow all the protocols	No risk at all	They don’t have friends around that the mingle with	Great	They meet other students and teachers from all sort of environment that may have been exposed to several other people who may or may not have the COVID-19	Yes	No		Yes	Yes	Disagree	Disagree	Disagree	Agree	Neither agree or disagree	Neither agree or disagree	Neither agree or disagree	Strongly disagree	Agree	Neither agree or disagree	Neither agree or disagree	Yes	No
30-39	Male	Christian	Undergraduate	Married	Currently employed	Korle Gonno	Ablekuma South	Greater Accra	Greater Accra	Greater Accra	2	Just enough money	2	1	1	Yes	Dont Know/Did not receive the results	Don't know/Can't tell			Yes	Spouse	Yes	Yes	Yes	Moderate	Their mother is a health worker	Small	They don't often go out of the house	Great	They can get COVID-19 from their classmates and teachers	Yes	No		Yes	No	Agree	Disagree	Agree	Disagree	Disagree	Disagree	Disagree	Agree	Disagree	Disagree	Disagree	Yes	No
40-49	Male	Christian	Undergraduate	Married	Currently employed	Kabore	Ho Municipal	Volta	Volta	Other Regions	5	Just enough money	1	1	0	No		Yes	Yes		No		Don't know/Can't tell	Don't know/Can't tell	Don't know/Can't tell	No risk at all		Small		Small	Because he meet people from different different places	Yes	No		Yes	Yes	Strongly disagree	Strongly disagree	Strongly disagree	Strongly Agree	Neither agree or disagree	Neither agree or disagree	Strongly disagree	Neither agree or disagree	Strongly Agree	Strongly disagree	Strongly disagree	Yes	No
30-39	Female	Christian	Undergraduate	Married	Currently employed	New Weija	Weija Gbawe	Greater Accra	Greater Accra	Greater Accra	21	Just enough money	2	0	2	No		Yes	Yes		No		No	No	Don't know/Can't tell	Great	Because I work in a health facility and I can easily contract it and if that happens it’s easy for my children to also contract it.	Small	Because I don’t take them outside,they are always in indoor	No risk at all	Because they are not schooling	Yes	No		Yes	Yes	Disagree	Strongly disagree	Neither agree or disagree	Neither agree or disagree	Neither agree or disagree	Strongly Agree	Agree	Agree	Disagree	Agree	Agree	Yes	No
50-59	Male	Christian	Undergraduate	Married	Currently employed	Okorase	Akuapem North Municipal	Eastern	Eastern	Eastern	0	Less money than you need	4	4	0	No		Yes	No		No		No	Don't know/Can't tell	Don't know/Can't tell	No risk at all	Limited contact with people around	Small	Limited contact with people around	Moderate	Safety Protocols are observed	Yes	No		Yes	No	Neither agree or disagree	Neither agree or disagree	Disagree	Neither agree or disagree	Neither agree or disagree	Neither agree or disagree	Neither agree or disagree	Agree	Strongly disagree	Neither agree or disagree	Neither agree or disagree	Yes	No
30-39	Female	Christian	SSS/SHS	Married	Currently employed	Burma camp		Greater Accra	Greater Accra	Greater Accra	6	Just enough money	4	1	3	Yes	Negative	Don't know/Can't tell			No		Yes	Yes	Don't know/Can't tell	Great	Tgey r in school with many kifs who dont really appreciate the covid protocols	Small	We r always indoors and at church the covid meadures are strictly applied	Great	Two of them are 6years and below and r not able to wear the nose mask for long period. My last one is 2years and per science she does not wear the nose mask at all⁹	Yes	No		Yes	Yes	Agree	Strongly disagree	Strongly Agree	Strongly disagree	Neither agree or disagree	Strongly disagree	Strongly disagree	Strongly Agree	Strongly disagree	Strongly disagree	Strongly Agree	Yes	No
40-49	Female	Christian	Undergraduate	Married	Currently employed	legon	Accra	Greater Accra	Greater Accra	Greater Accra	7	Just enough money	3	2	1	No		Yes	Yes		No		Yes	No	No	Small	none of us have covid	Moderate	l am not sure about his friends in the community	Moderate	the school has not recorded any known case	Yes	No		Yes	Yes	Agree	Agree	Agree	Disagree	Disagree	Disagree	Disagree	Disagree	Disagree	Disagree	Disagree	Yes	Yes
50-59	Male	Christian	Undergraduate	Married	Currently employed	Abountam	Bosomtwi	Ashanti	Ashanti	Ashanti	5	Just enough money	2	2	2	No		Yes	Yes		No		No	Yes	No	Small	Do go out at times	Small	Do not live in a compound house and mostly indoors	Small		Yes	No		Yes	Yes	Agree	Disagree	Agree	Agree	Disagree	Disagree	Disagree	Disagree	Agree	Disagree	Disagree	Yes	Yes
50-59	Male	Christian	Undergraduate	Married	Currently employed	Teiman	Ga West	Greater Accra	Greater Accra	Greater Accra	2	Just enough money	1	0	1	No		Yes	No		No		No	No	No	Small	Uses protection	Small	Uses protection	Small	Uses protection	Yes	No		Yes	Yes	Agree	Agree	Agree	Agree	Strongly disagree	Strongly disagree	Strongly disagree	Disagree	Neither agree or disagree	Strongly disagree	Strongly disagree	Yes	Yes
50-59	Male	Christian	Undergraduate	Married	Currently employed	Takoradi	Sekondi Takoradi Met Assembly	Western	Western	Western	1	Just enough money	1	3	1	Yes	Negative	Don't know/Can't tell			No		No	Yes	No	No risk at all		Great		Moderate		Yes	No		Yes	Yes	Agree	Agree	Disagree	Disagree	Strongly disagree	Disagree	Strongly disagree	Disagree	Disagree	Strongly disagree	Strongly disagree	Yes	Yes
50-59	Male	Christian	Undergraduate	Married	Currently employed	East Legon	Ayawaso West Wogon	Greater Accra	Greater Accra	Greater Accra	10	Just enough money	1	0	1	Yes	Negative	Don't know/Can't tell			Yes	Child (Son/Daughter)	Yes	Yes	Yes	Small	In boarding school	Great		Small	In boarding school	Yes	No		Yes	No	Agree	Agree	Agree	Neither agree or disagree	Neither agree or disagree	Disagree	Neither agree or disagree	Agree	Neither agree or disagree	Disagree	Disagree	Yes	Yes
50-59	Female	Christian	Undergraduate	Married	Not currently employed			Greater Accra	Greater Accra	Greater Accra	24	Just enough money	1	0	2	No	#NULL!	Don't know/Can't tell			No		Don't know/Can't tell	Yes	Don't know/Can't tell	Small	Currently jot in school and family rarely engages externally.	Small	Private accomdoation with few intrusions of visiyors etc	Great	Soon to go to noarding facility odds are greater	Yes	No		Yes	Don't know/Can't tell	Neither agree or disagree	Neither agree or disagree	Neither agree or disagree	Neither agree or disagree	Neither agree or disagree	Disagree	Neither agree or disagree	Agree	Agree	Strongly disagree	Strongly disagree	Yes	Yes
40-49	Male	Christian	Undergraduate	Married	Currently employed	Airport hills	Ledzorkuku krowor	Greater Accra	Greater Accra	Greater Accra	10	More money than you need	4	0	4	Yes	Negative	Don't know/Can't tell			No		No	Yes	Yes	Small	From school	No risk at all	No interactions with neighbours	Small	The school has put in place measures to reduce the risk of infection.	Yes	No		Yes	Don't know/Can't tell	Agree	Agree	Agree	Strongly disagree	Strongly disagree	Disagree	Disagree	Disagree	Neither agree or disagree	Strongly disagree	Strongly disagree	Yes	Yes
50-59	Male	Christian	Undergraduate	Widowed	Currently employed	Sakaman	Ablekuma North	Greater Accra	Greater Accra	Greater Accra	15	Just enough money	2	2	0	Yes	Negative	Don't know/Can't tell			Yes	Other	Yes	Don't know/Can't tell	Don't know/Can't tell	Small	Strict protocols and he doesn't go out	Small		No risk at all	He is doing online school	Yes	No		Yes	No	Disagree	Agree	Agree	Disagree	Neither agree or disagree	Disagree	Strongly disagree	Strongly Agree	Strongly disagree	Strongly disagree	Strongly disagree	Yes	Yes
50-59	Male	Christian	Undergraduate	Married	Currently employed	Community 22	Tema	Greater Accra	Greater Accra	Greater Accra	12	Just enough money	2	1	1	No		Yes	Yes		No		No	Yes	No	Small	Faith	No risk at all	No interaction	Small	Strict adherence to protocols	Yes	No		Yes	Yes	Strongly Agree	Strongly Agree	Strongly Agree	Disagree	Disagree	Strongly disagree	Neither agree or disagree	Strongly disagree	Disagree	Neither agree or disagree	Neither agree or disagree	Yes	Yes
50-59	Male	Islam	Undergraduate	Married	Currently employed	Brigade-Hansua	Techiman	Bono East	Bono	Other Regions	12	Just enough money	1	0	1	No		Don't know/Can't tell			No		No	No	Don't know/Can't tell	No risk at all	My children are always at home	No risk at all	My children do not interact with other children outside our home	No risk at all	Currently not in school	Yes	No		Yes	Yes	Strongly Agree	Strongly Agree	Strongly Agree	Strongly disagree	Neither agree or disagree	Strongly disagree	Strongly disagree	Disagree	Strongly disagree	Disagree	Agree	Yes	Yes
40-49	Male	Christian	Undergraduate	Married	Currently employed	Kumasi	Bosomtwe	Ashanti	Ashanti	Ashanti	20	Just enough money	5	3	2	No		Yes	No		No		No	No	No	Small		Small		Small		Yes	No		Yes	No	Agree	Agree	Strongly Agree	Disagree	Disagree	Disagree	Disagree	Disagree	Disagree	Disagree	Disagree	Yes	Yes
40-49	Male	Christian	Undergraduate	Married	Currently employed	Kutunse, Satellite	Amasaman	Greater Accra	Greater Accra	Greater Accra	10	Just enough money	3	1	2	Yes	Negative	Don't know/Can't tell			No		No	Yes	No	Small	Due to precautions taken by both parents at work and home.	Small	They are mostly indoors and do not go out unsupervised.	No risk at all	They are homeschooling for now	Yes	No		Yes	Don't know/Can't tell	Neither agree or disagree	Neither agree or disagree	Neither agree or disagree	Neither agree or disagree	Neither agree or disagree	Neither agree or disagree	Neither agree or disagree	Neither agree or disagree	Neither agree or disagree	Disagree	Disagree	Yes	Yes
50-59	Male	Christian	Undergraduate	Married	Currently employed	Cantonments	Accra	Greater Accra	Greater Accra	Greater Accra	18	Just enough money	2	1	1	Yes	Negative	Don't know/Can't tell			No		No	Yes	No	Small	We follow the covid protocols	Small	Little interaction with the neighbours	Moderate	Several kids and teachers in school	Yes	No		Yes	Yes	Agree	Agree	Strongly Agree	Disagree	Disagree	Disagree	Strongly disagree	Disagree	Strongly disagree	Strongly disagree	Strongly disagree	Yes	Yes
50-59	Male	Christian	Undergraduate	Married	Currently employed		Kumasi	Ashanti	Ashanti	Ashanti	4	Just enough money	2	2	2	No		Yes	Yes		No		Don't know/Can't tell	Don't know/Can't tell	Don't know/Can't tell	No risk at all	They are more likely to get it from outside.	Moderate	They observe the safety protocols	Moderate	Safety protocols are enforced	Yes	No		Yes	Yes	Neither agree or disagree	Neither agree or disagree	Neither agree or disagree	Neither agree or disagree	Neither agree or disagree	Neither agree or disagree	Neither agree or disagree	Agree	Neither agree or disagree	Neither agree or disagree	Neither agree or disagree	Yes	Yes
50-59	Male	Christian	SSS/SHS	Married	Currently employed	Sowutuom	Ga Central	Greater Accra	Greater Accra	Greater Accra	20	Just enough money	3	1	2	No		Yes	No		No		Don't know/Can't tell	Yes	Don't know/Can't tell	Moderate	There are in school presently	Small	They wear mask when going out and sanitize whenever back home	Moderate	The school population is large and though protocols are observed one cannot tell if they are being fully monitored or if other children have been tested for COVID-19	Yes	No		Yes	Yes	Agree	Agree	Agree	Disagree	Disagree	Disagree	Disagree	Disagree	Disagree	Strongly disagree	Disagree	Yes	Yes
50-59	Male	Christian	Undergraduate	Married	Currently employed	Spintex road	Accra	Greater Accra	Greater Accra	Greater Accra	15	Just enough money	4	2	2	No		Don't know/Can't tell			No		Yes	Yes	Yes	Small	Adults go out and about and the children also go to school and mix with others	Small	They don't go out in the neighbourhood much	Great	One cannot control the contacts in schooll	Yes	No		Yes	Yes	Strongly Agree	Strongly Agree	Strongly Agree	Strongly disagree	Strongly disagree	Strongly disagree	Strongly disagree	Strongly disagree	Strongly disagree	Strongly disagree	Strongly disagree	Yes	Yes
50-59	Male	Christian	Undergraduate	Married	Currently employed	Locality	AHANTA-WEST	Western	Western	Western	26	Less money than you need	1	0	1	No		Don't know/Can't tell			No		No	Don't know/Can't tell	No	No risk at all	We are strictly abiding by the laid down protocol rules	No risk at all	As stated in paragraph 23 anove	Small		Yes	No		Yes	Yes	Agree	Agree	Disagree	Neither agree or disagree	Disagree	Strongly disagree	Disagree	Agree	Strongly Agree	Strongly disagree	Strongly disagree	Yes	Yes
50-59	Male	Christian	Undergraduate	Married	Currently employed	Accra	La-Dadekotopon	Greater Accra	Greater Accra	Greater Accra	8	Just enough money	3	2	1	Yes	Negative	Don't know/Can't tell			No		No	Yes	No	Moderate	Student	Small	Less interaction	Moderate	School with COVID protocols	Yes	No		Yes	No	Neither agree or disagree	Neither agree or disagree	Disagree	Neither agree or disagree	Disagree	Disagree	Neither agree or disagree	Disagree	Neither agree or disagree	Disagree	Disagree	No	Yes
30-39	Male	Christian	SSS/SHS	Married	Currently employed	North Legon	Ga East Municipal	Greater Accra	Greater Accra	Greater Accra	5	Just enough money	1	0	1	No		Don't know/Can't tell			No		No	No	No	Small	Follow precautions	Small	No known Covid cases	Small	School authorities ensure adherence to precautionary measures	Yes	No		Yes	Don't know/Can't tell	Agree	Neither agree or disagree	Agree	Neither agree or disagree	Neither agree or disagree	Disagree	Neither agree or disagree	Disagree	Strongly Agree	Neither agree or disagree	Neither agree or disagree	Yes	Yes
30-39	Male	Christian	Undergraduate	Married	Currently employed	Kade	Kwaebibirem	Eastern	Eastern	Eastern	4	Just enough money	1	1	0	No		Yes	No		No		No	No	Don't know/Can't tell	Small		Small		Moderate		Yes	No		Yes	Yes	Agree	Strongly Agree	Neither agree or disagree	Disagree	Neither agree or disagree	Agree	Disagree	Disagree	Neither agree or disagree	Disagree	Disagree	Yes	Yes
30-39	Male	Christian	SSS/SHS	Married	Currently employed	Juaben	Juaben	Ashanti	Ashanti	Ashanti	1	Just enough money	2	1	1	No		Yes	No		No		Yes	Don't know/Can't tell	Don't know/Can't tell	Small	Follow all the necessary protocols	Small	Follow all the necessary protocols	Small	Follow all the necessary protocols	Yes	Yes		Yes	Yes	Agree	Agree	Agree	Neither agree or disagree	Disagree	Disagree	Agree	Agree	Agree	Disagree	Disagree	Yes	Yes
50-59	Male	Christian	Undergraduate	Married	Currently employed	La	La Dadekotopon	Greater Accra	Greater Accra	Greater Accra	15	Just enough money	2	1	2	Yes	Negative	Don't know/Can't tell			No		No	Yes	Don't know/Can't tell	Moderate	House is not congested and observance of protocols is high	Small	Minimal interaction take place in community	Great	School environment is not under my control	Yes	Yes	Increased my confidence	Yes	Yes	Strongly Agree	Agree	Strongly Agree	Agree	Disagree	Disagree	Strongly disagree	Disagree	Strongly disagree	Strongly disagree	Strongly disagree	Yes	Yes
50-59	Male	Christian	Undergraduate	Married	Currently employed	Wasa akropong	Wasa Amenfi East municipal	Western	Western	Western	7	Less money than you need	4	2	2	No		Yes	No		No		No	No	Don't know/Can't tell	Small	I don't have any knowledge of positive cases in my area	Small	Same as in Q.23	Small	Same as Q.23	Yes	No		Yes	Don't know/Can't tell	Disagree	Disagree	Disagree	Agree	Neither agree or disagree	Neither agree or disagree	Neither agree or disagree	Disagree	Agree	Strongly disagree	Strongly disagree	Yes	Yes
50-59	Male	Christian	Undergraduate	Married	Currently employed	Charlekrom/ Tarkwa	Tarkwa-Nsuaem	Western	Western	Western	10	Just enough money	2	1	1	Yes	Negative	Don't know/Can't tell			No		No	Yes	No	Small	Industrial safety protocols adhered to at home	Moderate	Although they do not relate to people in the community, they buy from the community	Great	Interacting with students from all walks of life	Yes	No		Yes	Yes	Disagree	Disagree	Agree	Neither agree or disagree	Neither agree or disagree	Neither agree or disagree	Disagree	Disagree	Strongly disagree	Strongly disagree	Disagree	Yes	Yes
50-59	Female	Christian	SSS/SHS	Never married	Currently employed	AGONA SWEDRU	AGONA WEST	Central	Central	Central	12	Less money than you need	2	1	2	No		No		Scared	No		No	No	No	No risk at all	We adhere to the protocols	No risk at all	They always mask up	Small		Yes	No		Yes	Yes	Agree	Disagree	Disagree	Agree	Disagree	Neither agree or disagree	Disagree	Disagree	Neither agree or disagree	Strongly disagree	Strongly disagree	Yes	Yes
40-49	Female	Christian	Undergraduate	Married	Currently employed	Adenta	Adenta municipal	Greater Accra	Greater Accra	Greater Accra	15	Just enough money	3	1	2	Yes	Negative	Don't know/Can't tell			Yes	Other	Yes	Yes	Yes	Moderate	Spends time in school and at relatives every day	Moderate	Relatives they visit live near by	Moderate	Goes to school twice a week	Yes	No		Yes	Yes	Agree	Strongly Agree	Strongly Agree	Strongly disagree	Strongly disagree	Strongly disagree	Strongly disagree	Strongly disagree	Strongly Agree	Strongly disagree	Strongly disagree	Yes	Yes
40-49	Male	Christian	SSS/SHS	Married	Currently employed	Katamanso	Katamanso	Greater Accra	Greater Accra	Greater Accra	5	Less money than you need	2	1	1	No		Don't know/Can't tell			No		Don't know/Can't tell	Don't know/Can't tell	No	Moderate		Moderate		No risk at all		Yes	No		Yes	Yes	Agree	Agree	Agree	Agree	Strongly disagree	Disagree	Strongly disagree	Disagree	Agree	Disagree	Disagree	Yes	Yes
30-39	Female	Christian	SSS/SHS	Married	Currently employed	Spintex	TMA	Greater Accra	Greater Accra	Greater Accra	5	Just enough money	1	1	0	No		Yes	Yes		No		No	No	No	No risk at all	Because he wouldn't have contact with anyone apart from his parents	Small	He's always indoors	Small	Other children might bring it	Yes	No		Yes	Yes	Agree	Agree	Disagree	Disagree	Disagree	Disagree	Disagree	Agree	Agree	Disagree	Strongly disagree	Yes	Yes
50-59	Male	Christian	Undergraduate	Married	Currently employed	Accra	Ledzokuku	Greater Accra	Greater Accra	Greater Accra	7	Just enough money	3	1	4	Yes	Positive	Don't know/Can't tell			No		No	Yes	Don't know/Can't tell	Small	Less exposure	Small	Less exposure	Great	High Exposure	Yes	No		Yes	No	Neither agree or disagree	Disagree	Disagree	Neither agree or disagree	Disagree	Disagree	Disagree	Disagree	Disagree	Disagree	Disagree	Yes	Yes
40-49	Male	Christian	Undergraduate	Married	Currently employed	Accra	Osu	Greater Accra	Greater Accra	Greater Accra	11	Just enough money	1	0	1	Yes	Negative	Don't know/Can't tell			Yes	Spouse	Yes	Yes	No	Moderate	She is at the basic school	Small	She doesn’t go out	Moderate	Granted there is a spread in the school	Yes	No		Yes	Yes	Strongly Agree	Agree	Agree	Neither agree or disagree	Strongly disagree	Disagree	Neither agree or disagree	Neither agree or disagree	Neither agree or disagree	Strongly disagree	Strongly disagree	No	Yes
40-49	Male	Christian	Undergraduate	Married	Currently employed	Weija	Ga South	Greater Accra	Greater Accra	Greater Accra		Less money than you need	3	2	3	No		No		Nothing	No		No	No	Don't know/Can't tell	Small	Always indoors	No risk at all	Do not involved in the community activities	Small	Observed protocols	Yes	No		Yes	Yes	Strongly Agree	Strongly Agree	Strongly Agree	Disagree	Agree	Strongly disagree	Disagree	Agree	Strongly Agree	Strongly disagree	Strongly disagree	Yes	Yes
40-49	Male	Christian	Undergraduate	Married	Currently employed			Eastern	Eastern	Eastern	2	Just enough money	4	1	3	No		Don't know/Can't tell			No		No	No	Don't know/Can't tell	Small	Because they attend school but we insist on strict observance of the protocols	Small	Because we don't allow to play with children in the neighbourhood	Small	Because they observe the protocols	Yes	No		Yes	No	Agree	Strongly disagree	Agree	Neither agree or disagree	Disagree	Strongly disagree	Strongly disagree	Agree	Agree	Strongly disagree	Strongly disagree	Yes	Yes
30-39	Male	Christian	Undergraduate	Married	Currently employed	Bogoso	Prestea Huni Valley	Western	Western	Western	9	Just enough money	2	1	1	No		Yes	Yes		No		No	No	No	Moderate		Moderate		Great		Yes	No		Yes	No	Disagree	Disagree	Disagree	Strongly Agree	Neither agree or disagree	Neither agree or disagree	Disagree	Strongly Agree	Disagree	Strongly disagree	Strongly disagree	Yes	Yes
40-49	Male	Christian	Undergraduate	Married	Currently employed	Accra	GA EAST	Greater Accra	Greater Accra	Greater Accra	8	Just enough money	2	0	2	No		Yes	Yes		No		No	No	No	No risk at all	NO EXPOSURE	Moderate	LARGE POPULATION	Great	HIGH EXPOSURE TO OTHER PEOPLE	Yes	No		Yes	Yes	Strongly Agree	Strongly Agree	Strongly Agree	Disagree	Neither agree or disagree	Disagree	Strongly disagree	Strongly Agree	Agree	Disagree	Agree	Yes	Yes
30-39	Male	Christian	SSS/SHS	Married	Currently employed	Dansoman Beach road	Ablekuma west	Greater Accra	Greater Accra	Greater Accra	28	Less money than you need	2	1	1	No		Don't know/Can't tell			No		No	No	No	No risk at all	Because we all keep to the safety protocols	Small	Not sure if someone has the disease	Small		Yes	No		Yes	Yes	Strongly disagree	Agree	Agree	Neither agree or disagree	Strongly disagree	Strongly disagree	Strongly disagree	Neither agree or disagree	Neither agree or disagree	Strongly disagree	Strongly disagree	Yes	Yes
30-39	Female	Christian	Undergraduate	Married	Not currently employed	Ofankor	Ga-West	Greater Accra	Greater Accra	Greater Accra	6	Just enough money	3	1	2	Yes	Negative	No			No		No	Yes	No	Small	My children have small chances of contracting covid-19 because we practice all the protocols of covid-19 and they currently study online	Small	Because we practice social distancing and are almost indoors, except when we need to go out to buy food stuffs.	No risk at all	They study online.	Yes	No		Yes	No	Agree	Agree	Agree	Neither agree or disagree	Neither agree or disagree	Disagree	Neither agree or disagree	Neither agree or disagree	Neither agree or disagree	Disagree	Disagree	Yes	Yes
50-59	Male	Christian	Undergraduate	Separated	Currently employed	GREDA Estates	Ledzokuku	Greater Accra	Greater Accra	Greater Accra	4	Just enough money	1	1	2	Yes	Positive	No			No		Yes	Yes	Don't know/Can't tell	Small	He hardly goes out and hardly entertain guests of lateso unless a parent infects him.t	No risk at all	Does not go out.	No risk at all	Currently studying online.	No	No		Yes	Yes	Agree	Agree	Agree	Disagree	Neither agree or disagree	Disagree	Disagree	Disagree	Disagree	Strongly disagree	Strongly disagree	Yes	Yes
30-39	Male	Christian	Undergraduate	Married	Currently employed	SEFWI Awaso	Bibiani Anhwiaso Bekwai	Western North	Western	Western	36	Less money than you need	3	1	2	No		No			No		Yes	Yes	No	Small	The probability that my children will contract covid-19 is small because their school has put measures in place to follow all the protocols. We as parents we also enforce the same protocol where ever we are.	Small	The probability that my children will contract covid-19 is small because their school has put measures in place to follow all the protocols. We as parents we also enforce the same protocol where ever we are.	Small	The probability that my children will contract covid-19 is small because their school has put measures in place to follow all the protocols.	Yes	No		Yes	Yes	Strongly Agree	Agree	Agree	Neither agree or disagree	Disagree	Strongly disagree	Strongly disagree	Strongly disagree	Agree	Strongly disagree	Strongly disagree	Yes	Yes
50-59	Male	Christian	Undergraduate	Married	Currently employed	Community 18	Tema West	Greater Accra	Greater Accra	Greater Accra	20	Just enough money	2	3	0	Yes	Negative	No			No		No	Yes	Yes	Small	We adhere to protocols	Moderate	Adhere to protocols	Moderate	School adheres to protocols	Yes	No		Yes	No	Agree	Strongly Agree	Strongly Agree	Strongly disagree	Disagree	Strongly disagree	Strongly disagree	Strongly disagree	Strongly disagree	Strongly disagree	Strongly disagree	Yes	Yes
40-49	Male	Christian	Undergraduate	Married	Currently employed	Suburb	Yolo krobo	Eastern	Eastern	Eastern	1	Just enough money	1	1	0	No		Yes	Yes		No		No	No	No	Small	We observe all the covid protocols	Small	Protocols are observed	Small	Protocols are observed	Yes	No		Yes	Don't know/Can't tell	Disagree	Disagree	Agree	Agree	Neither agree or disagree	Neither agree or disagree	Neither agree or disagree	Disagree	Neither agree or disagree	Neither agree or disagree	Neither agree or disagree	Yes	Yes
40-49	Male	Christian	SSS/SHS	Never married	Currently employed	Osu	Accra Metro	Greater Accra	Greater Accra	Greater Accra	10	Just enough money	3	2	1	Yes	Positive	No			Yes	Spouse	Yes	Don't know/Can't tell	Don't know/Can't tell	Moderate	A number of people in my area have been diagnosed with the virus	Great	A number of people in my area have been diagnosed with the virus	Small	Some ot the children don't observe the protocols	Yes	No		Yes	No	Strongly Agree	Strongly Agree	Strongly Agree	Strongly disagree	Strongly disagree	Strongly disagree	Strongly disagree	Strongly disagree	Neither agree or disagree	Strongly disagree	Strongly disagree	Yes	Yes
30-39	Male	No religion	SSS/SHS	Married	Currently employed	Kaneshie	Accra Metro	Greater Accra	Greater Accra	Greater Accra	18	Just enough money	2	1	1	No		Yes	Yes		Yes	Other	Yes	Don't know/Can't tell	Don't know/Can't tell	Small	A number of people in my area have been diagnosed with the virus	Small	A number of people in my area have been diagnosed with the virus	Small	A number of people in my area have been diagnosed with the virus	Yes	No		Yes	No	Strongly Agree	Strongly Agree	Agree	Strongly disagree	Strongly disagree	Strongly disagree	Strongly disagree	Strongly disagree	Strongly disagree	Strongly disagree	Strongly disagree	Yes	Yes
40-49	Female	Christian	Middle	Never married	Currently employed	Tema 4	Tema Metro	Greater Accra	Greater Accra	Greater Accra	25	Just enough money	3	2	1	No		No		Afraid	No		No	Don't know/Can't tell	Don't know/Can't tell	No risk at all	We observe the protocols	No risk at all	People in my community observe the protocols	Small	Some teaching staff don't observe the protocols	Yes	No		Yes	No	Strongly disagree	Disagree	Agree	Disagree	Disagree	Disagree	Strongly disagree	Strongly disagree	Strongly disagree	Strongly disagree	Strongly disagree	Yes	Yes
50-59	Female	Christian	Undergraduate	Married	Currently employed	Adenta	LaNkwantanang	Greater Accra	Greater Accra	Greater Accra	18	Just enough money	2	3	2	No		Yes	Yes		No		No	No	Don't know/Can't tell	No risk at all	He observe the protocols	No risk at all	The place is not crowded it is a well planned residential area	Small	They obey the protocols	Yes	No		Yes	Yes	Agree	Agree	Disagree	Disagree	Disagree	Disagree	Disagree	Disagree	Agree	Disagree	Disagree	Yes	Yes
50-59	Female	Christian	Undergraduate	Married	Currently employed	Quashieman	Ablekuma North	Greater Accra	Greater Accra	Greater Accra	24	Just enough money	1	3	1	Yes	Negative	No			Yes	Child (Son/Daughter)	Don't know/Can't tell	Yes	Don't know/Can't tell	Small	Because my son contracted it	No risk at all	She hardly mingle with other people	Small	Know she can contract it if a mate has it	Yes	No		Yes	Yes	Strongly Agree	Strongly Agree	Strongly Agree	Strongly disagree	Neither agree or disagree	Strongly disagree	Strongly Agree	Disagree	Strongly disagree	Strongly disagree	Strongly disagree	Yes	Yes
50-59	Male	Christian	Undergraduate	Married	Currently employed	Abountam	Bosomtwi	Ashanti	Ashanti	Ashanti	5	Just enough money	2	2	2	No		Yes	Yes		No		No	Yes	No	Small	Do go out at times	Small	Do not live in a compound house and mostly indoors	Small		Yes	No		Yes	Yes	Agree	Disagree	Agree	Agree	Disagree	Disagree	Disagree	Disagree	Agree	Disagree	Disagree	Yes	Yes
50-59	Male	Christian	Undergraduate	Married	Currently employed	Takoradi	Sekondi Takoradi Met Assembly	Western	Western	Western	1	Just enough money	1	3	1	Yes	Negative	No			No		No	Yes	No	No risk at all		Great		Moderate		Yes	No		Yes	Yes	Agree	Agree	Disagree	Disagree	Strongly disagree	Disagree	Strongly disagree	Disagree	Disagree	Strongly disagree	Strongly disagree	Yes	Yes
50-59	Male	Christian	Undergraduate	Married	Currently employed	East Legon	Ayawaso West Wogon	Greater Accra	Greater Accra	Greater Accra	10	Just enough money	1	0	1	Yes	Negative	No			Yes	Child (Son/Daughter)	Yes	Yes	Yes	Small	In boarding school	Great		Small	In boarding school	Yes	No		Yes	No	Agree	Agree	Agree	Neither agree or disagree	Neither agree or disagree	Disagree	Neither agree or disagree	Agree	Neither agree or disagree	Disagree	Disagree	Yes	Yes
50-59	Male	Christian	Undergraduate	Married	Currently employed	Community 22	Tema	Greater Accra	Greater Accra	Greater Accra	12	Just enough money	2	1	1	No		Yes	Yes		No		No	Yes	No	Small	Faith	No risk at all	No interaction	Small	Strict adherence to protocols	Yes	No		Yes	Yes	Strongly Agree	Strongly Agree	Strongly Agree	Disagree	Disagree	Strongly disagree	Neither agree or disagree	Strongly disagree	Disagree	Neither agree or disagree	Neither agree or disagree	Yes	Yes
40-49	Male	Christian	Undergraduate	Married	Currently employed	Kumasi	Bosomtwe	Ashanti	Ashanti	Ashanti	20	Just enough money	5	2	3	No		Yes	No		No		No	No	No	Small		Small		Small		Yes	No		Yes	No	Agree	Agree	Strongly Agree	Disagree	Disagree	Disagree	Disagree	Disagree	Disagree	Disagree	Disagree	Yes	Yes
50-59	Male	Christian	Undergraduate	Married	Currently employed	Cantonments	Accra	Greater Accra	Greater Accra	Greater Accra	18	Just enough money	2	1	1	Yes	Negative	No			No		No	Yes	No	Small	We follow the covid protocols	Small	Little interaction with the neighbours	Moderate	Several kids and teachers in school	Yes	No		Yes	Yes	Agree	Agree	Strongly Agree	Disagree	Disagree	Disagree	Strongly disagree	Disagree	Strongly disagree	Strongly disagree	Strongly disagree	Yes	Yes
50-59	Male	Christian	Undergraduate	Married	Currently employed		Kumasi	Ashanti	Ashanti	Ashanti	4	Just enough money	2	2	2	No		Yes	Yes		No		Don't know/Can't tell	Don't know/Can't tell	Don't know/Can't tell	No risk at all	They are more likely to get it from outside.	Moderate	They observe the safety protocols	Moderate	Safety protocols are enforced	Yes	No		Yes	Yes	Neither agree or disagree	Neither agree or disagree	Neither agree or disagree	Neither agree or disagree	Neither agree or disagree	Neither agree or disagree	Neither agree or disagree	Agree	Neither agree or disagree	Neither agree or disagree	Neither agree or disagree	Yes	Yes
50-59	Male	Christian	Undergraduate	Married	Currently employed	Locality	AHANTA-WEST	Western	Western	Western	26	Less money than you need	1	0	1	No		Don't know/Can't tell			No		No	Don't know/Can't tell	No	No risk at all	We are strictly abiding by the laid down protocol rules	No risk at all	As stated in paragraph 23 anove	Small		Yes	No		Yes	Yes	Agree	Agree	Disagree	Neither agree or disagree	Disagree	Strongly disagree	Disagree	Agree	Strongly Agree	Strongly disagree	Strongly disagree	Yes	Yes
50-59	Male	Christian	Undergraduate	Married	Currently employed	Accra	La-Dadekotopon	Greater Accra	Greater Accra	Greater Accra	8	Just enough money	3	2	1	Yes	Negative	No			No		No	Yes	No	Moderate	Student	Small	Less interaction	Moderate	School with COVID protocols	Yes	No		Yes	No	Neither agree or disagree	Neither agree or disagree	Disagree	Neither agree or disagree	Disagree	Disagree	Neither agree or disagree	Disagree	Neither agree or disagree	Disagree	Disagree	No	Yes
30-39	Male	Christian	Undergraduate	Married	Currently employed	Kade	Kwaebibirem	Eastern	Eastern	Eastern	4	Just enough money	1	1	0	No		Yes	No		No		No	No	Don't know/Can't tell	Small		Small		Moderate		Yes	No		Yes	Yes	Agree	Strongly Agree	Neither agree or disagree	Disagree	Neither agree or disagree	Agree	Disagree	Disagree	Neither agree or disagree	Disagree	Disagree	Yes	Yes
50-59	Male	Christian	Undergraduate	Married	Currently employed	Wasa akropong	Wasa Amenfi East municipal	Western	Western	Western	7	Less money than you need	4	2	2	No		Yes	No		No		No	No	Don't know/Can't tell	Small	I don't have any knowledge of positive cases in my area	Small	Same as in Q.23	Small	Same as Q.23	Yes	No		Yes	Don't know/Can't tell	Disagree	Disagree	Disagree	Agree	Neither agree or disagree	Neither agree or disagree	Neither agree or disagree	Disagree	Agree	Strongly disagree	Strongly disagree	Yes	Yes
50-59	Male	Christian	Undergraduate	Married	Currently employed	Charlekrom/ Tarkwa	Tarkwa-Nsuaem	Western	Western	Western	10	Just enough money	2	3	4	Yes	Negative				No		No	Yes	No	Small	Industrial safety protocols adhered to at home	Moderate	Although they do not relate to people in the community, they buy from the community	Great	Interacting with students from all walks of life	Yes	No		Yes	Yes	Disagree	Disagree	Agree	Neither agree or disagree	Neither agree or disagree	Neither agree or disagree	Disagree	Disagree	Strongly disagree	Strongly disagree	Disagree	Yes	Yes
[truncated: 3 more columns]
